# Supplementary material for: Strain Partitioning in a Flattening Shear Zone: Re‐Evaluation of a Cycladic Style Detachment
Source: Tectonics. 2024 Nov 21;43(11):e2024TC008412. doi: 10.1029/2024TC008412 (PMC11582021; doi:10.1029/2024TC008412)
Supplement: Supplementary file 2 — Table S1 [file TECT-43-0-s002.xlsx]

## Sheet: EV19-03
		Table S1a. White mica mineral chemistry from sample EV19-03.
		EV19-03
		1	2	3	4	5	6	7	8	9	10	11	12	13
	Microstructure	foliation		high-angle fan			shear band	-
	SiO2	51.8847	51.4662	51.6802	54.5706	51.0155	50.8831	42.2531	49.8365	49.6102	51.0314	46.4027	48.8679	49.5573
	TiO2	0.075781	0.032051	0.067046	0.069147	0.02444	0.046942	0.025216	0.044818	0.041083	0.032353	0.128246	0.05188	0.074346
	Al2O3	26.3948	27.5138	27.0006	22.8431	26.9065	26.3914	24.3977	25.3496	26.6303	22.0493	23.3069	25.7345	25.4584
	Cr2O3	0.087461	0.025733	0.054084	0.025751	0.056537	0.174976	0.017682	0.072097	0.056594	0.156925	0.074622	0.082475	0.066892
	FeO	1.46181	1.37874	1.27169	1.32814	1.92734	1.51559	5.58076	1.38695	1.43135	1.69451	1.72885	1.25122	1.5952
	MnO	0.025022	0.052035	0.036878	0.040276	0.017468	0.038564	0.105306	0.000612	0.034958	0.015555	0.012471	0	0.046276
	MgO	4.33804	4.04953	4.10281	5.65231	5.47819	4.72221	12.5087	4.02673	3.87891	5.56495	3.7044	3.94276	3.99303
	CaO	0.022456	0.016062	0.020131	0	0.000579	0.03478	0.07672	0.023715	0.024006	0.238991	0.04615	0.049519	0.014692
	Na2O	0.166764	0.16513	0.164134	0.056487	0.144863	0.184296	0.09823	0.116015	0.151773	0.085029	0.117349	0.156054	0.211099
	K2O	10.5468	10.554	10.4977	10.9984	10.0284	10.2933	5.92308	9.88278	9.93975	9.59373	8.49749	9.27625	9.98313
	Cl	0.002649	0.001303	0	0	0	0	0.010541	0.000382	0.004381	0	0.015691	0.011079	0
	F	0	0	0	0	0	0	0	0	0	0	0.063659	0	0
	TOTAL	95.0063	95.2546	94.8953	95.5842	95.5998	94.2852	90.997	90.7402	91.8033	90.4627	84.0985	89.4236	91.0004
	SiO2	0.863594	0.856628	0.86019	0.908299	0.849126	0.846922	0.703281	0.829502	0.825736	0.849391	0.772349	0.81338	0.824855
	TiO2	0.000948852	0.00040131	0.000839481	0.000865788	0.000306013	0.000587759	0.000315729	0.000561165	0.000514399	0.000405091	0.00160576	0.000649588	0.000930884
	Al2O3	0.258874	0.269849	0.264816	0.22404	0.263893	0.258841	0.239287	0.248623	0.261184	0.216254	0.228589	0.252398	0.24969
	Cr2O3	0.000575439	0.000169307	0.000355839	0.000169426	0.000371978	0.00115123	0.000116337	0.000474354	0.000372353	0.00103247	0.000490967	0.000542634	0.000440108
	FeO	0.020347	0.0191907	0.0177007	0.0184864	0.0268267	0.0210956	0.0776789	0.019305	0.019923	0.023586	0.0240639	0.0174158	0.0222037
	MnO	0.000352734	0.000733534	0.000519867	0.000567768	0.000246245	0.000543634	0.00148449	8.62732e-06	0.000492801	0.000219278	0.000175803	0	0.00065235
	MgO	0.107632	0.100474	0.101796	0.140241	0.13592	0.117164	0.310356	0.099908	0.0962404	0.138073	0.0919106	0.0978246	0.0990718
	CaO	0.000400447	0.000286426	0.000358986	0	1.0325e-05	0.000620214	0.00136811	0.000422898	0.000428087	0.00426181	0.00082297	0.000883047	0.000261995
	Na2O	0.00269066	0.00266429	0.00264822	0.000911391	0.0023373	0.00297353	0.00158489	0.00187185	0.00244878	0.0013719	0.00189337	0.00251786	0.00340598
	K2O	0.111962	0.112038	0.111441	0.116756	0.106459	0.109271	0.0628777	0.104913	0.105518	0.101844	0.0902069	0.098474	0.105978
	O	2.75082	2.7595	2.75204	2.76792	2.76346	2.72666	2.58075	2.63385	2.66222	2.62081	2.44422	2.604	2.63354
	Norm	0.250074	0.250864	0.250185	0.251629	0.251223	0.247879	0.234614	0.239441	0.24202	0.238255	0.222202	0.236727	0.239412
	Si	3.45335	3.41472	3.43821	3.60967	3.37996	3.41668	2.99761	3.46433	3.41185	3.56504	3.47589	3.43594	3.44533
	Ti	0.00379428	0.00159971	0.00335544	0.00344073	0.00121809	0.00237116	0.00134574	0.00234365	0.00212544	0.00170024	0.0072266	0.00274404	0.0038882
	Al	2.07038	2.15136	2.11696	1.78072	2.10086	2.08845	2.03984	2.0767	2.15837	1.81532	2.05749	2.1324	2.08586
	Cr	0.00460214	0.00134979	0.00284461	0.00134663	0.00296134	0.00928869	0.000991728	0.00396218	0.00307705	0.00866691	0.0044191	0.00458447	0.00367657
	Fe	0.0813638	0.0764987	0.0707505	0.0734671	0.106784	0.0851045	0.331092	0.0806255	0.0823198	0.0989945	0.108298	0.0735691	0.0927423
	Mn	0.00141051	0.00292404	0.00207793	0.00225637	0.000980184	0.00219315	0.00632738	3.60311e-05	0.0020362	0.000920348	0.000791185	0	0.0027248
	Mg	0.4304	0.400511	0.406881	0.55733	0.541034	0.472666	1.32284	0.417255	0.397655	0.579517	0.413635	0.413238	0.413812
	Ca	0.00160131	0.00114176	0.00143488	0	4.10989e-05	0.00250209	0.00583132	0.00176619	0.00176881	0.0178876	0.0037037	0.00373023	0.00109433
	Na	0.0215189	0.021241	0.0211701	0.00724392	0.0186073	0.0239918	0.0135107	0.0156352	0.0202362	0.0115162	0.0170419	0.0212722	0.0284528
	K	0.895428	0.89322	0.890865	0.928	0.847521	0.881647	0.53601	0.876315	0.871974	0.854917	0.811936	0.831962	0.885318
	XMg	0.841013	0.839629	0.851872	0.883533	0.835163	0.84742	0.799815	0.838063	0.828491	0.854101	0.792507	0.848874	0.816915
	Si(T1+T2)	3.45335	3.41472	3.43821	3.60967	3.37996	3.41668	2.99761	3.46433	3.41185	3.56504	3.47589	3.43594	3.44533
	Ti(T2)	0.00379428	0.00159971	0.00335544	0.00344073	0.00121809	0.00237116	0.00134574	0.00234365	0.00212544	0.00170024	0.0072266	0.00274404	0.0038882
	Al(IV) (T2)	0.550447	0.586885	0.565143	0.393766	0.621254	0.585687	1.00374	0.538011	0.590275	0.436656	0.531341	0.566801	0.558556
	Al(VI) (M2)	1.51993	1.56448	1.55181	1.38695	1.47961	1.50276	1.0361	1.53869	1.56809	1.37866	1.52615	1.5656	1.5273
	Mg (M2)	0.404932	0.368134	0.383567	0.543644	0.435432	0.423229	0.776002	0.38664	0.35952	0.531472	0.37616	0.368755	0.388381
	Fe (M2)	0.0765493	0.0703147	0.0666965	0.0716629	0.0859417	0.0762033	0.194225	0.0747097	0.0744254	0.0907874	0.0984858	0.0656497	0.0870427
	Fe + Mg (M2)	0.481481	0.438449	0.450264	0.615307	0.521374	0.499432	0.970227	0.46135	0.433946	0.62226	0.474646	0.434404	0.475424
	Mn (M2)	0.00141051	0.00292404	0.00207793	0.00225637	0.000980184	0.00219315	0.00632738	3.60311e-05	0.0020362	0.000920348	0.000791185	0	0.0027248
	Mg (M1)	0.0254681	0.0323768	0.0233137	0.0136865	0.105601	0.0494366	0.546834	0.0306155	0.0381345	0.0480445	0.0374755	0.0444831	0.0254313
	Fe (M1)	0.00481455	0.00618406	0.0040539	0.00180415	0.0208427	0.00890116	0.136867	0.00591577	0.00789435	0.00820708	0.0098118	0.00791937	0.00569958
	vac (M1)	0.969717	0.961439	0.972632	0.984509	0.873556	0.941662	0.316299	0.963469	0.953971	0.943748	0.952713	0.947598	0.968869
	K (A)	0.895428	0.89322	0.890865	0.928	0.847521	0.881647	0.53601	0.876315	0.871974	0.854917	0.811936	0.831962	0.885318
	Na (A)	0.0215189	0.021241	0.0211701	0.00724392	0.0186073	0.0239918	0.0135107	0.0156352	0.0202362	0.0115162	0.0170419	0.0212722	0.0284528
	v (A)	0.0830532	0.0855389	0.0879653	0.0647563	0.133872	0.0943609	0.450479	0.10805	0.10779	0.133567	0.171022	0.146765	0.0862294
	Paragonite	0.0215189	0.021241	0.0211701	0.00724392	0.0186073	0.0239918	0.0135107	0.0156352	0.0202362	0.0115162	0.0170419	0.0212722	0.0284528
	Phlogopite	0.0254681	0.0323768	0.0233137	0.0136865	0.105601	0.0494366	0.546834	0.0306155	0.0381345	0.0480445	0.0374755	0.0444831	0.0254313
	Annite	0.00481455	0.00618406	0.0040539	0.00180415	0.0208427	0.00890116	0.136867	0.00591577	0.00789435	0.00820708	0.0098118	0.00791937	0.00569958
	Mg-Celadonite	0.308231	0.275043	0.295508	0.478414	0.20451	0.271133	-0.363288	0.296623	0.25015	0.367073	0.23588	0.243146	0.29018
	Fe-Celadonite	0.0582687	0.0525339	0.0513843	0.0630643	0.0403643	0.0488182	-0.0909274	0.0573159	0.0517844	0.0627043	0.0617579	0.0432875	0.0650342
	Pyrophyllite	0.0830532	0.0855389	0.0879653	0.0647563	0.133872	0.0943609	0.450479	0.10805	0.10779	0.133567	0.171022	0.146765	0.0862294
	Muscovite	0.498646	0.527083	0.516605	0.371031	0.476203	0.503358	0.306525	0.485845	0.52401	0.368888	0.467011	0.493127	0.498973
	CeladoniteTOT	0.3665	0.327576	0.346892	0.541478	0.244874	0.319952	-0.454216	0.353939	0.301935	0.429777	0.297638	0.286433	0.355214
	ms	0.562384	0.601761	0.583954	0.403403	0.643792	0.594072	-2.28442	0.567961	0.619265	0.455315	0.597437	0.615768	0.565319
	pg	0.0242695	0.0242504	0.02393	0.00787595	0.0251557	0.0283156	-0.10069	0.0182778	0.0239148	0.0142144	0.0218013	0.0265627	0.0322361
	cel	0.413347	0.373988	0.392116	0.588721	0.331052	0.377613	3.38511	0.413761	0.35682	0.53047	0.380761	0.35767	0.402445
	Villa and Parra (2000)
	Mg+Fe	0.0544159	0.0337508	0.0486367	0.0428476	0.0236118	0.0628053	0.0570407	0.0343483	0.0399533	0.0799795	0.0824334	0.0431662	0.057948
	K	0	0	0	0	0	0	0	0	0	0	0	0	0
	Si	0.00379428	0.00159971	0.00335544	0.00344073	0.00121809	0.00237116	0.00134574	0.00234365	0.00212544	0.00170024	0.0072266	0.00274404	0.0038882
	Al(VI)	-0.0530053	-0.0308267	-0.0465588	-0.0405912	-0.0226317	-0.0606121	-0.0507133	-0.0343122	-0.0379171	-0.0790592	-0.0816423	-0.0431662	-0.0552232
	Analyses highlighted in red fail major element criteria of Villa and Parra (2000).
	Analyses highlighted in orange fail major element criteria of Villa and Parra (2000) by a small margin, but are plotted as representative.
	†Sample rejected only for failing mica purity tests of Villa and Parra (2000).

## Sheet: EV20-14
		Table S1b. White mica mineral chemistry from sample EV20-14.
		EV20-14
		1	2	3	4	5	6	7†	8†	9†	10†
	Microstructure	foliation						-
	SiO2	54.2492	52.6562	52.7419	52.7794	51.5753	53.5471	51.0678	54.744	53.0311	52.8089
	TiO2	0.060278	0.122797	0.11349	0.1231	0.085822	0.116638	0.200669	0.116965	0.149734	0.196547
	Al2O3	22.217	25.7006	25.2054	23.5279	23.2427	23.5	26.9234	22.4921	24.8895	22.994
	Cr2O3	0.035968	0.100139	0.112973	0.061439	0.079199	0.046051	0.066692	0.087409	0.095051	0.066692
	FeO	2.31476	2.32493	2.27896	2.91474	3.29915	3.01863	2.1911	2.2667	2.36268	2.58983
	MnO	0.010902	0	0.018508	0	0.044154	0.012005	0.020124	0	0	0.000725
	MgO	4.98906	3.93527	4.06426	5.27342	5.34172	4.632	3.79327	5.07742	4.22371	4.43661
	CaO	0.036362	0.065636	0.015263	0.050838	0.016439	0.042062	0.039075	0.141542	0.006932	0.02885
	Na2O	0.019732	0.128823	0.129312	0.050126	0.047818	0.072716	0.126066	0.027517	0.085815	0.077857
	K2O	10.4823	10.305	10.5029	10.4708	10.0695	10.2221	10.8147	10.3753	10.6553	10.657
	Cl	0.000892	0	0	0.003219	0.007881	0	0.015505	0.00092	0	0
	F	0.039015	0.033844	0	0.031445	0	0.018652	0	0.209664	0	0.042536
	TOTAL	94.4156	95.3394	95.183	95.2518	93.8018	95.2093	95.2429	95.329	95.4998	93.857
	SiO2	0.902949	0.876435	0.877861	0.878485	0.858444	0.891263	0.849997	0.911185	0.882675	0.878976
	TiO2	0.000754739	0.00153754	0.00142101	0.00154133	0.00107457	0.00146042	0.00251257	0.00146452	0.00187482	0.00246096
	Al2O3	0.217899	0.252066	0.247209	0.230756	0.227959	0.230483	0.264058	0.220597	0.24411	0.22552
	Cr2O3	0.000236647	0.000658853	0.000743292	0.000404231	0.00052108	0.000302987	0.000438792	0.000575097	0.000625377	0.000438792
	FeO	0.0322193	0.0323608	0.031721	0.0405704	0.045921	0.0420165	0.030498	0.0315503	0.0328863	0.036048
	MnO	0.000153685	0	0.000260906	0	0.000622436	0.000169234	0.000283687	0	0	1.02203e-05
	MgO	0.123784	0.0976387	0.100839	0.13084	0.132534	0.114925	0.0941155	0.125977	0.104795	0.110078
	CaO	0.000648425	0.00117045	0.000272177	0.000906568	0.000293148	0.00075007	0.000696805	0.00252405	0.000123615	0.000514468
	Na2O	0.000318366	0.0020785	0.00208639	0.000808759	0.000771521	0.00117324	0.00203401	0.000443974	0.00138458	0.00125619
	K2O	0.111277	0.109395	0.111496	0.111155	0.106895	0.108515	0.114806	0.110141	0.113114	0.113132
	O	2.73022	2.75676	2.7491	2.73782	2.69151	2.74535	2.74094	2.75945	2.75561	2.70179
	Norm	0.248202	0.250615	0.249918	0.248892	0.244683	0.249578	0.249177	0.250859	0.25051	0.245617
	Si	3.63797	3.49714	3.5126	3.52958	3.50839	3.57109	3.41122	3.63226	3.52351	3.57864
	Ti	0.00304083	0.00613507	0.00568589	0.00619277	0.0043917	0.00585157	0.0100835	0.005838	0.00748399	0.0100195
	Al	1.75582	2.01158	1.97832	1.85427	1.8633	1.84698	2.11945	1.75873	1.94891	1.83635
	Cr	0.0019069	0.00525789	0.00594829	0.00324824	0.00425923	0.002428	0.00352193	0.00458502	0.00499283	0.00357298
	Fe	0.129811	0.129126	0.126926	0.163004	0.187675	0.16835	0.122395	0.125769	0.131277	0.146765
	Mn	0.000619194	0	0.00104397	0	0.00254385	0.000678081	0.0011385	0	0	4.16106e-05
	Mg	0.498726	0.389597	0.403489	0.525688	0.541657	0.46048	0.377706	0.502181	0.418328	0.448167
	Ca	0.00261249	0.00467033	0.00108907	0.00364241	0.00119807	0.00300536	0.00279643	0.0100616	0.000493453	0.00209459
	Na	0.00256539	0.0165872	0.0166966	0.00649887	0.00630628	0.00940179	0.0163259	0.00353962	0.0110541	0.0102288
	K	0.896667	0.873013	0.892259	0.893198	0.873742	0.869588	0.92148	0.878111	0.903066	0.921203
	XMg	0.793471	0.75107	0.760705	0.763314	0.742675	0.73228	0.755259	0.799715	0.761143	0.753308
	Si(T1+T2)	3.63797	3.49714	3.5126	3.52958	3.50839	3.57109	3.41122	3.63226	3.52351	3.57864
	Ti(T2)	0.00304083	0.00613507	0.00568589	0.00619277	0.0043917	0.00585157	0.0100835	0.005838	0.00748399	0.0100195
	Al(IV) (T2)	0.365072	0.508994	0.493086	0.476612	0.496002	0.434764	0.598863	0.373583	0.483973	0.431375
	Al(VI) (M2)	1.39075	1.50258	1.48523	1.37765	1.3673	1.41222	1.52058	1.38515	1.46494	1.40498
	Mg (M2)	0.483912	0.373594	0.392379	0.475046	0.471781	0.430918	0.362943	0.491705	0.407261	0.448167
	Fe (M2)	0.125955	0.123822	0.123431	0.147301	0.163465	0.157543	0.117611	0.123145	0.127804	0.146765
	Fe + Mg (M2)	0.609867	0.497416	0.51581	0.622347	0.635246	0.588461	0.480555	0.61485	0.535065	0.594932
	Mn (M2)	0.000619194	0	0.00104397	0	0.00254385	0.000678081	0.0011385	0	0	4.16106e-05
	Mg (M1)	0.0148137	0.0160033	0.01111	0.0506425	0.0698759	0.0295613	0.0147626	0.0104763	0.0110669	0
	Fe (M1)	0.00385577	0.00530403	0.00349488	0.0157031	0.0242109	0.0108075	0.0047838	0.00262373	0.00347296	0
	vac (M1)	0.981331	0.978693	0.985395	0.933654	0.905913	0.959631	0.980454	0.9869	0.98546	1
	K (A)	0.896667	0.873013	0.892259	0.893198	0.873742	0.869588	0.92148	0.878111	0.903066	0.921203
	Na (A)	0.00256539	0.0165872	0.0166966	0.00649887	0.00630628	0.00940179	0.0163259	0.00353962	0.0110541	0.0102288
	v (A)	0.100768	0.1104	0.091044	0.100304	0.119952	0.12101	0.0621937	0.118349	0.0858794	0.0685681
	Paragonite	0.00256539	0.0165872	0.0166966	0.00649887	0.00630628	0.00940179	0.0163259	0.00353962	0.0110541	0.0102288
	Phlogopite	0.0148137	0.0160033	0.01111	0.0506425	0.0698759	0.0295613	0.0147626	0.0104763	0.0110669	0
	Annite	0.00385577	0.00530403	0.00349488	0.0157031	0.0242109	0.0108075	0.0047838	0.00262373	0.00347296	0
	Mg-Celadonite	0.423841	0.285862	0.316354	0.322946	0.285221	0.325298	0.25599	0.406309	0.327404	0.376697
	Fe-Celadonite	0.110319	0.0947443	0.0995156	0.100138	0.0988245	0.118928	0.0829532	0.101758	0.102744	0.12336
	Pyrophyllite	0.100768	0.1104	0.091044	0.100304	0.119952	0.12101	0.0621937	0.118349	0.0858794	0.0685681
	Muscovite	0.343838	0.4711	0.461785	0.403768	0.395609	0.384994	0.562991	0.356943	0.458379	0.421146
	CeladoniteTOT	0.53416	0.380606	0.41587	0.423084	0.384046	0.444226	0.338943	0.508068	0.430148	0.500057
	ms	0.390475	0.542558	0.516335	0.484511	0.503344	0.459079	0.613107	0.410964	0.509547	0.452149
	pg	0.00291335	0.0191032	0.0186689	0.00779848	0.00802366	0.011211	0.0177792	0.00407532	0.0122881	0.0109818
	cel	0.606612	0.438338	0.464996	0.50769	0.488632	0.52971	0.369114	0.58496	0.478165	0.536869
	Villa and Parra (2000)
	Mg+Fe	0.0383683	0.0741949	0.07073	0.0665717	0.0630267	0.0634977	0.102519	0.0805822	0.0758373	0.0948754
	K	0	0	0	0	0	0	0	0	0	0
	Si	0.00304083	0.00613507	0.00568589	0.00619277	0.0043917	0.00585157	0.0100835	0.005838	0.00748399	0.0100195
	Al(VI)	-0.0377491	-0.0741949	-0.069686	-0.0665717	-0.0604828	-0.0628196	-0.101381	-0.0805822	-0.0758373	-0.094966
	Analyses highlighted in red fail major element criteria of Villa and Parra (2000).
	Analyses highlighted in orange fail major element criteria of Villa and Parra (2000) by a small margin, but are plotted as representative.
	†Sample rejected only for failing mica purity tests of Villa and Parra (2000).

## Sheet: EV20-20
		Table S1c. White mica mineral chemistry from sample EV20-20.
		EV20-20
		1	2	3	4	5	6	7	8	9	10	11	12
	Microstructure	foliation			fan	single crystal	-
	SiO2	51.0053	50.9594	50.0787	51.5341	50.5051	49.683	48.2094	22.3784	49.3675	49.3122	48.8468	48.3063
	TiO2	0.133304	0.140545	0.135833	0.128681	0.178841	0.258507	0.233346	0.270989	0.249725	0.25161	0.920768	0.162736
	Al2O3	27.6789	25.685	28.1145	26.4085	27.7087	27.0991	28.2999	28.5604	27.4595	26.1368	27.3445	25.2278
	Cr2O3	0.071747	0.209799	0.097325	0.172137	0.061638	0.227452	0.174097	0.28783	0.148063	0.176973	0.22425	0.216033
	FeO	2.74401	3.24496	2.99493	2.41263	2.46169	3.63604	3.13122	3.10699	3.91946	2.77038	4.14247	4.75853
	MnO	0.003922	0.005563	0.043859	0	0.029196	0.043078	0.009545	0.00163	0.031433	0.028685	0.038242	0.057758
	MgO	3.74375	3.66917	3.41654	3.7287	3.23922	3.9345	3.761	1.52687	3.97063	3.42687	3.04471	5.21904
	CaO	0.016944	0.051971	0.063456	0.05532	0.014708	0.057554	0.121962	0.048021	0.041228	0.026502	0.044739	0.090565
	Na2O	0.256459	0.061837	0.255359	0.11642	0.202346	0.242348	0.196769	0.296354	0.163211	0.101828	0.194194	0.105156
	K2O	10.1238	9.36739	10.0713	10.3829	10.0842	9.83616	9.36722	8.9395	9.78686	9.91104	9.71151	8.49042
	Cl	0	0.006869	0	0.007881	0.006207	0.004241	0	0.008627	0	0.003684	0.005279	0
	F	0.150293	0.166396	0.127656	0.155526	0.114211	0.139224	0.137578	0.043024	0.14327	0.158258	0.111278	0.143125
	TOTAL	95.7781	93.3956	95.2718	94.9394	94.4856	95.0177	93.5045	65.417	95.1376	92.1429	94.5122	92.6343
	SiO2	0.848956	0.848192	0.833534	0.857758	0.840631	0.826947	0.80242	0.372477	0.821696	0.820776	0.813029	0.804033
	TiO2	0.0016691	0.00175976	0.00170076	0.00161121	0.00223926	0.00323676	0.00292172	0.00339305	0.0031268	0.0031504	0.0115289	0.00203761
	Al2O3	0.271468	0.251913	0.27574	0.259008	0.27176	0.265782	0.277559	0.280114	0.269316	0.256344	0.268189	0.247428
	Cr2O3	0.000472051	0.00138035	0.000640338	0.00113255	0.00040554	0.00149649	0.00114545	0.00189374	0.000974163	0.00116437	0.00147543	0.00142136
	FeO	0.038194	0.0451668	0.0416866	0.0335815	0.0342644	0.0506102	0.0435836	0.0432463	0.0545551	0.038561	0.0576592	0.0662342
	MnO	5.52882e-05	7.84213e-05	0.000618278	0	0.000411574	0.000607268	0.000134555	2.2978e-05	0.000443109	0.000404371	0.000539095	0.000814211
	MgO	0.0928869	0.0910365	0.0847684	0.0925135	0.0803689	0.0976196	0.0933149	0.0378835	0.098516	0.0850247	0.0755429	0.129491
	CaO	0.000302154	0.000926773	0.00113158	0.000986494	0.00026228	0.00102633	0.00217489	0.000856334	0.000735198	0.000472597	0.000797808	0.001615
	Na2O	0.00413784	0.000997711	0.0041201	0.00187838	0.00326476	0.00391017	0.00317477	0.00478153	0.00263333	0.00164295	0.00313323	0.00169664
	K2O	0.107471	0.0994415	0.106914	0.110222	0.107051	0.104418	0.0994397	0.0948992	0.103894	0.105213	0.103095	0.0901318
	O	2.76012	2.69743	2.73885	2.73834	2.72786	2.72039	2.68862	1.77945	2.72129	2.65169	2.69888	2.64867
	Norm	0.25092	0.245221	0.248986	0.24894	0.247987	0.247309	0.24442	0.161768	0.24739	0.241063	0.245352	0.240788
	Si	3.38338	3.45889	3.34771	3.44564	3.38981	3.34379	3.28296	2.30253	3.32145	3.40482	3.31372	3.33917
	Ti	0.00665191	0.00717622	0.00683074	0.00647228	0.00902975	0.0130879	0.0119537	0.0209747	0.0126391	0.0130688	0.0469892	0.00846225
	Al	2.16378	2.05458	2.2149	2.08089	2.19173	2.14939	2.27116	3.46315	2.17726	2.12678	2.18615	2.05515
	Cr	0.00376256	0.011258	0.00514356	0.00909901	0.00327065	0.0121022	0.00937281	0.023413	0.00787551	0.00966031	0.012027	0.0118059
	Fe	0.152216	0.184188	0.167425	0.134898	0.13817	0.204644	0.178314	0.267335	0.220522	0.159962	0.235006	0.275072
	Mn	0.000220342	0.000319798	0.00248318	0	0.00165966	0.00245551	0.000550509	0.000142043	0.00179113	0.00167745	0.00219723	0.00338144
	Mg	0.370185	0.371243	0.340454	0.371629	0.324085	0.394728	0.381781	0.234183	0.398221	0.352707	0.307896	0.537777
	Ca	0.00120418	0.00377934	0.00454474	0.00396277	0.00105764	0.00415	0.00889816	0.00529358	0.00297181	0.00196047	0.00325168	0.00670713
	Na	0.0329814	0.00813724	0.0330949	0.015091	0.02633	0.0316218	0.025978	0.0591158	0.0212889	0.0136308	0.0255406	0.0140924
	K	0.856619	0.811036	0.858794	0.885529	0.863358	0.844434	0.813679	1.17327	0.839923	0.872906	0.84038	0.748639
	XMg	0.708623	0.668387	0.670345	0.733681	0.701096	0.658569	0.681636	0.466949	0.643596	0.687981	0.56713	0.661595
	Si(T1+T2)	3.38338	3.45889	3.34771	3.44564	3.38981	3.34379	3.28296	2.30253	3.32145	3.40482	3.31372	3.33917
	Ti(T2)	0.00665191	0.00717622	0.00683074	0.00647228	0.00902975	0.0130879	0.0119537	0.0209747	0.0126391	0.0130688	0.0469892	0.00846225
	Al(IV) (T2)	0.623276	0.548286	0.659123	0.560835	0.619217	0.6693	0.728996	1.71844	0.691185	0.608253	0.733267	0.669295
	Al(VI) (M2)	1.54051	1.50629	1.55578	1.52005	1.57251	1.48009	1.54217	1.7447	1.48607	1.51852	1.45288	1.38586
	Mg (M2)	0.325763	0.330203	0.299444	0.352128	0.300874	0.344012	0.31245	0.119277	0.331914	0.332401	0.307896	0.408551
	Fe (M2)	0.13395	0.163827	0.147258	0.127819	0.128274	0.178351	0.145933	0.136162	0.183804	0.150753	0.235006	0.208973
	Fe + Mg (M2)	0.459713	0.49403	0.446702	0.479947	0.429148	0.522362	0.458383	0.255439	0.515718	0.483154	0.542901	0.617524
	Mn (M2)	0.000220342	0.000319798	0.00248318	0	0.00165966	0.00245551	0.000550509	0.000142043	0.00179113	0.00167745	0.00219723	0.00338144
	Mg (M1)	0.0444223	0.0410394	0.0410097	0.0195016	0.0232108	0.0507162	0.0693309	0.114907	0.0663069	0.0203061	0	0.129226
	Fe (M1)	0.0182659	0.0203612	0.0201673	0.00707888	0.00989569	0.0262934	0.0323817	0.131173	0.0367187	0.00920936	0	0.066099
	vac (M1)	0.937312	0.938599	0.938823	0.97342	0.966893	0.92299	0.898287	0.75392	0.896974	0.970485	1	0.804675
	K (A)	0.856619	0.811036	0.858794	0.885529	0.863358	0.844434	0.813679	1.17327	0.839923	0.872906	0.84038	0.748639
	Na (A)	0.0329814	0.00813724	0.0330949	0.015091	0.02633	0.0316218	0.025978	0.0591158	0.0212889	0.0136308	0.0255406	0.0140924
	v (A)	0.1104	0.180827	0.108111	0.0993804	0.110312	0.123945	0.160343	-0.232388	0.138788	0.113463	0.134079	0.237268
	Paragonite	0.0329814	0.00813724	0.0330949	0.015091	0.02633	0.0316218	0.025978	0.0591158	0.0212889	0.0136308	0.0255406	0.0140924
	Phlogopite	0.0444223	0.0410394	0.0410097	0.0195016	0.0232108	0.0507162	0.0693309	0.114907	0.0663069	0.0203061	0	0.129226
	Annite	0.0182659	0.0203612	0.0201673	0.00707888	0.00989569	0.0262934	0.0323817	0.131173	0.0367187	0.00920936	0	0.066099
	Mg-Celadonite	0.188723	0.181058	0.156033	0.249294	0.189626	0.136163	0.0754304	-0.226963	0.109429	0.191454	0.0752319	0.0618174
	Fe-Celadonite	0.0776007	0.0898297	0.0767326	0.0904912	0.0808451	0.0705926	0.0352305	-0.259092	0.0605984	0.0868298	0.0574219	0.0316195
	Pyrophyllite	0.1104	0.180827	0.108111	0.0993804	0.110312	0.123945	0.160343	-0.232388	0.138788	0.113463	0.134079	0.237268
	Muscovite	0.527607	0.478748	0.564851	0.519163	0.55978	0.560669	0.601306	1.41325	0.56687	0.565107	0.707726	0.459877
	CeladoniteTOT	0.266324	0.270887	0.232766	0.339785	0.270471	0.206755	0.110661	-0.486055	0.170027	0.278284	0.132654	0.0934369
	ms	0.638045	0.631783	0.67996	0.593982	0.653505	0.701673	0.814839	1.43287	0.747666	0.659384	0.817311	0.81049
	pg	0.039885	0.0107384	0.0398393	0.0172658	0.0307385	0.0395744	0.0352032	0.0599364	0.0280787	0.0159049	0.0294954	0.0248365
	cel	0.32207	0.357478	0.280201	0.388752	0.315757	0.258753	0.149958	-0.492803	0.224256	0.324711	0.153194	0.164674
	Villa and Parra (2000)
	Mg+Fe	0.068013	0.100341	0.091582	0.0870008	0.0924635	0.161588	0.144297	0.249334	0.139639	0.145839	0.410248	0.133437
	K	0	0	0	0	0	0	0	0	0	0	0	0
	Si	0.00665191	0.00717622	0.00683074	0.00647228	0.00902975	0.0130879	0.0119537	0.0209747	0.0126391	0.0130688	0.0469892	0.00846225
	Al(VI)	-0.0677927	-0.100022	-0.0890988	-0.0870008	-0.0908038	-0.159132	-0.143746	-0.249192	-0.137848	-0.144162	-0.414463	-0.130056
	Analyses highlighted in red fail major element criteria of Villa and Parra (2000).
	Analyses highlighted in orange fail major element criteria of Villa and Parra (2000) by a small margin, but are plotted as representative.
	†Sample rejected only for failing mica purity tests of Villa and Parra (2000).

## Sheet: EV21-07
		Table S1d. White mica mineral chemistry from sample EV21-07.
		EV21-07
		1	2	3	4	5	6	7	8	9†	10†	11†	12†	13†	14	15	16	17	18	19	20
	Microstructure	foliation					shear band		strain shadow	-
	SiO2	48.0954	48.7257	50.3109	50.1433	50.0802	47.4004	50.5327	51.175	52.0483	46.1621	51.2621	49.5342	51.6637	28.7645	28.9376	47.3043	45.3709	41.5487	48.8014	44.556
	TiO2	0.056352	0.121398	0.115563	0.108219	0.076532	0.049282	0.06468	0.080963	0.140249	0.841829	0.14398	0.151374	0.110772	0.002919	0.001256	0.040408	0.08131	0.059022	0.047815	0.081479
	Al2O3	25.0308	26.9027	27.3	27.3479	27.2661	25.3717	27.7073	26.2406	24.6286	30.7307	24.531	25.1216	21.6848	20.4091	20.0249	25.7042	24.068	24.7003	25.7686	21.5659
	Cr2O3	0	0	0	0.025527	0	0.005085	0.005111	0.005122	0.402084	0.01025	0.325285	0.206245	0.517278	0	0	0.040906	0	0	0.005109	0.318511
	FeO	4.41947	4.58257	3.81173	4.03	3.61834	4.63886	3.93905	3.43807	3.22773	2.87557	3.17777	4.61805	3.27425	12.2624	11.5884	3.49877	5.39041	7.53718	3.87656	7.87196
	MnO	0.021353	0.028554	0.053862	0.030671	0.042749	0.06199	0.013894	0.004813	0.009122	0.030375	0.045745	0.002634	0.026482	0.285588	0.147038	0	0.063103	0.166755	0.018292	0.074271
	MgO	6.88967	4.58297	3.2519	3.12103	3.37048	7.85497	3.20888	3.79395	5.0324	4.3139	5.55855	6.6652	6.88374	23.9376	24.1685	2.79815	8.25203	12.6241	4.95843	10.5895
	CaO	0.038082	0.069542	0.003324	0	0.021485	0.123518	0.200312	0.044121	0.095739	0.019427	0.151716	0.204677	0.172061	0.168904	0.22839	0.186705	0.156959	0.08612	0.062223	0.384688
	Na2O	0.250805	0.206742	0.459813	0.291772	0.355342	0.139006	0.210645	0.228478	0.072433	0.045658	0.195123	0.210268	0.036957	0.00132	0.022416	0.072411	0.16775	0.161331	0.227822	0.095853
	K2O	9.23283	9.80428	10.6417	10.5341	10.3921	8.20217	9.85943	10.2855	9.3159	9.65354	9.07656	8.35318	8.80047	0.207056	0.128806	9.73015	7.86295	5.73587	9.18213	5.91878
	Cl	0.003076	0.013557	0.005001	0	0.00049	0.019025	0	0.006024	0.013457	0.003745	0	0	0.001895	0	0.001437	0.005196	0	0	0.006621	0.006039
	F	0.088947	0.042399	0.031638	0.030669	0.067403	0.097738	0.058396	0.087647	0	0	0	0.007011	0.016453	0.094123	0.111996	0.047326	0.088693	0.089816	0.089189	0.011922
	TOTAL	94.0348	95.0245	95.9488	95.6325	95.2233	93.847	95.742	95.2966	94.9726	94.6833	94.4678	95.0674	93.1705	86.0394	85.2473	89.376	91.4134	92.6194	92.9484	91.4569
	SiO2	0.800523	0.811014	0.837398	0.834609	0.833559	0.788955	0.84109	0.851781	0.866317	0.768344	0.853231	0.824471	0.859915	0.47877	0.481651	0.787355	0.755175	0.691556	0.812274	0.741611
	TiO2	0.000705582	0.00152002	0.00144696	0.00135501	0.000958255	0.000617059	0.000809857	0.00101374	0.00175605	0.0105405	0.00180277	0.00189535	0.00138697	3.65487e-05	1.57263e-05	0.000505947	0.00101808	0.000739013	0.00059869	0.0010202
	Al2O3	0.245496	0.263855	0.267752	0.268222	0.26742	0.24884	0.271747	0.257362	0.241552	0.3014	0.240594	0.246387	0.212679	0.200168	0.1964	0.252101	0.236053	0.242255	0.252732	0.211513
	Cr2O3	0	0	0	0.000167952	0	3.34561e-05	3.36272e-05	3.36996e-05	0.00264546	6.74386e-05	0.00214017	0.00135696	0.00340337	0	0	0.000269136	0	0	3.36141e-05	0.0020956
	FeO	0.0615148	0.063785	0.0530556	0.0560938	0.0503638	0.0645685	0.0548278	0.0478547	0.0449269	0.0400252	0.0442315	0.0642789	0.0455744	0.170681	0.161299	0.0486995	0.0750294	0.10491	0.053958	0.10957
	MnO	0.000301012	0.000402524	0.000759289	0.000432367	0.00060263	0.000873869	0.000195863	6.78486e-05	0.000128592	0.000428194	0.000644864	3.71313e-05	0.000373315	0.00402592	0.00207279	0	0.000889559	0.00235073	0.000257861	0.00104699
	MgO	0.170941	0.113709	0.0806835	0.0774365	0.0836256	0.194891	0.0796161	0.0941324	0.12486	0.107033	0.137914	0.165372	0.170794	0.59392	0.599649	0.0694254	0.204743	0.313219	0.123025	0.262738
	CaO	0.000679097	0.00124011	5.92752e-05	0	0.000383131	0.00220263	0.00357206	0.000786788	0.00170727	0.000346432	0.00270547	0.0036499	0.00306828	0.00301198	0.00407276	0.00332942	0.00279897	0.00153573	0.00110959	0.00685995
	Na2O	0.00404662	0.00333568	0.00741886	0.0047076	0.00573327	0.0022428	0.00339866	0.00368638	0.00116867	0.00073667	0.00314822	0.00339257	0.000596284	2.12976e-05	0.000361671	0.00116832	0.00270657	0.002603	0.0036758	0.00154654
	K2O	0.0980131	0.104079	0.112969	0.111827	0.11032	0.0870719	0.104665	0.109188	0.0988949	0.102479	0.0963541	0.0886749	0.0934232	0.00219805	0.00136737	0.103292	0.0834708	0.0608903	0.0974748	0.0628321
	O	2.67444	2.70319	2.73589	2.72759	2.72232	2.67761	2.74542	2.73349	2.74042	2.71322	2.72327	2.72137	2.68468	2.33197	2.32136	2.55875	2.59018	2.59686	2.66354	2.57068
	Norm	0.243131	0.245744	0.248718	0.247963	0.247484	0.243419	0.249583	0.248499	0.249129	0.246656	0.24757	0.247397	0.244062	0.211998	0.211032	0.232613	0.235471	0.236079	0.24214	0.233698
	Si	3.29256	3.30024	3.36687	3.36586	3.36814	3.24113	3.36998	3.4277	3.47738	3.11504	3.44642	3.33258	3.52335	2.25837	2.28236	3.38482	3.20708	2.92935	3.35456	3.17337
	Ti	0.00290206	0.00618538	0.00581769	0.00546455	0.00387199	0.00253496	0.00324483	0.00407943	0.00704876	0.0427336	0.00728186	0.00766116	0.00568287	0.000172401	7.4521e-05	0.00217506	0.00432359	0.00313037	0.00247249	0.00436544
	Al	2.01946	2.1474	2.15306	2.1634	2.16111	2.04453	2.1776	2.07133	1.93917	2.44388	1.94365	1.99183	1.74283	1.8884	1.86132	2.16755	2.00494	2.05232	2.08749	1.81014
	Cr	0	0	0	0.00135465	0	0.000274885	0.000269467	0.000271225	0.0212377	0.000546823	0.0172894	0.0109699	0.0278894	0	0	0.00231402	0	0	0.000277641	0.0179343
	Fe	0.253011	0.259559	0.213317	0.226218	0.203504	0.265256	0.219677	0.192575	0.180336	0.162271	0.178663	0.259821	0.186733	0.805107	0.764335	0.209358	0.318635	0.444388	0.222838	0.468853
	Mn	0.00123806	0.00163798	0.00305282	0.00174368	0.00243503	0.00358997	0.000784759	0.000273033	0.000516167	0.001736	0.00260478	0.000150088	0.00152959	0.0189904	0.00982212	0	0.00377778	0.00995743	0.00106492	0.0044801
	Mg	0.703081	0.462713	0.324398	0.31229	0.337904	0.800639	0.318996	0.378804	0.501185	0.433936	0.557072	0.668446	0.699797	2.80154	2.8415	0.298458	0.869502	1.32676	0.508071	1.12426
	Ca	0.00279313	0.00504634	0.000238323	0	0.00154811	0.00904872	0.0143121	0.00316616	0.00685293	0.00140451	0.0109281	0.0147532	0.0125717	0.0142076	0.0192992	0.0143131	0.0118867	0.00650518	0.00458243	0.0293538
	Na	0.0332876	0.0271476	0.0596569	0.0379702	0.0463325	0.0184274	0.0272346	0.0296692	0.00938205	0.00597325	0.025433	0.0274261	0.00488633	0.000200923	0.00342764	0.0100451	0.0229885	0.022052	0.0303609	0.0132354
	K	0.806257	0.847055	0.908414	0.901964	0.89153	0.715406	0.838717	0.878779	0.793924	0.830948	0.778399	0.716863	0.76557	0.0207365	0.0129588	0.888104	0.708968	0.515848	0.80511	0.537719
	XMg	0.73537	0.640636	0.60329	0.579917	0.624121	0.751142	0.592188	0.662965	0.735392	0.727827	0.757164	0.720101	0.789366	0.776771	0.788028	0.587729	0.73182	0.749096	0.695122	0.7057
	Si(T1+T2)	3.29256	3.30024	3.36687	3.36586	3.36814	3.24113	3.36998	3.4277	3.47738	3.11504	3.44642	3.33258	3.52335	2.25837	2.28236	3.38482	3.20708	2.92935	3.35456	3.17337
	Ti(T2)	0.00290206	0.00618538	0.00581769	0.00546455	0.00387199	0.00253496	0.00324483	0.00407943	0.00704876	0.0427336	0.00728186	0.00766116	0.00568287	0.000172401	7.4521e-05	0.00217506	0.00432359	0.00313037	0.00247249	0.00436544
	Al(IV) (T2)	0.710345	0.705949	0.638952	0.639606	0.635736	0.761402	0.633267	0.576379	0.529672	0.927694	0.560859	0.675081	0.482336	1.7418	1.71772	0.617352	0.797245	1.07378	0.647915	0.830998
	Al(VI) (M2)	1.30911	1.44145	1.51411	1.5238	1.52537	1.28313	1.54434	1.49495	1.40949	1.51619	1.38279	1.31675	1.2605	0.146596	0.143605	1.5502	1.2077	0.978542	1.43957	0.979141
	Mg (M2)	0.508969	0.358876	0.294975	0.27717	0.297745	0.541166	0.270304	0.335012	0.434633	0.353394	0.469302	0.492116	0.584947	1.45442	1.47063	0.26436	0.582586	0.772629	0.390306	0.723582
	Fe (M2)	0.183157	0.201311	0.193969	0.200778	0.179318	0.179291	0.186145	0.170312	0.156389	0.132152	0.150513	0.191282	0.156087	0.417972	0.395585	0.18544	0.213493	0.258787	0.171186	0.301757
	Fe + Mg (M2)	0.692126	0.560187	0.488944	0.477948	0.477063	0.720458	0.456449	0.505324	0.591022	0.485546	0.619816	0.683399	0.741034	1.87239	1.86622	0.4498	0.796079	1.03142	0.561492	1.02534
	Mn (M2)	0.00123806	0.00163798	0.00305282	0.00174368	0.00243503	0.00358997	0.000784759	0.000273033	0.000516167	0.001736	0.00260478	0.000150088	0.00152959	0.0189904	0.00982212	0	0.00377778	0.00995743	0.00106492	0.0044801
	Mg (M1)	0.194113	0.103837	0.0294233	0.0351199	0.0401588	0.259473	0.0486926	0.0437917	0.0665521	0.0805418	0.0877698	0.176329	0.114849	1.34712	1.37087	0.0340982	0.286916	0.554128	0.117765	0.400678
	Fe (M1)	0.0698535	0.0582472	0.0193481	0.0254403	0.0241858	0.0859648	0.0335323	0.0222626	0.0239467	0.0301188	0.0281493	0.0685381	0.0306463	0.387135	0.36875	0.0239187	0.105142	0.185601	0.0516514	0.167096
	vac (M1)	0.736034	0.837916	0.951229	0.93944	0.935655	0.654562	0.917775	0.933946	0.909501	0.889339	0.884081	0.755133	0.854504	-0.734255	-0.739622	0.941983	0.607942	0.260271	0.830583	0.432226
	K (A)	0.806257	0.847055	0.908414	0.901964	0.89153	0.715406	0.838717	0.878779	0.793924	0.830948	0.778399	0.716863	0.76557	0.0207365	0.0129588	0.888104	0.708968	0.515848	0.80511	0.537719
	Na (A)	0.0332876	0.0271476	0.0596569	0.0379702	0.0463325	0.0184274	0.0272346	0.0296692	0.00938205	0.00597325	0.025433	0.0274261	0.00488633	0.000200923	0.00342764	0.0100451	0.0229885	0.022052	0.0303609	0.0132354
	v (A)	0.160455	0.125797	0.0319293	0.0600653	0.0621377	0.266167	0.134049	0.0915523	0.196694	0.163079	0.196168	0.255711	0.229544	0.979063	0.983614	0.101851	0.268043	0.4621	0.164529	0.449046
	Paragonite	0.0332876	0.0271476	0.0596569	0.0379702	0.0463325	0.0184274	0.0272346	0.0296692	0.00938205	0.00597325	0.025433	0.0274261	0.00488633	0.000200923	0.00342764	0.0100451	0.0229885	0.022052	0.0303609	0.0132354
	Phlogopite	0.194113	0.103837	0.0294233	0.0351199	0.0401588	0.259473	0.0486926	0.0437917	0.0665521	0.0805418	0.0877698	0.176329	0.114849	1.34712	1.37087	0.0340982	0.286916	0.554128	0.117765	0.400678
	Annite	0.0698535	0.0582472	0.0193481	0.0254403	0.0241858	0.0859648	0.0335323	0.0222626	0.0239467	0.0301188	0.0281493	0.0685381	0.0306463	0.387135	0.36875	0.0239187	0.105142	0.185601	0.0516514	0.167096
	Mg-Celadonite	0.0950097	0.107789	0.198554	0.174166	0.188563	-0.0207082	0.137793	0.22015	0.201229	-0.0660673	0.183971	0.0498369	0.227432	-1.33672	-1.3407	0.165033	-0.0477793	-0.401427	0.130375	-0.197627
	Fe-Celadonite	0.0341902	0.0604644	0.130565	0.126163	0.113563	-0.00686073	0.0948913	0.111919	0.0724059	-0.024706	0.0590028	0.0193713	0.0606878	-0.384146	-0.360634	0.115765	-0.0175091	-0.134455	0.0571817	-0.0824167
	Pyrophyllite	0.160455	0.125797	0.0319293	0.0600653	0.0621377	0.266167	0.134049	0.0915523	0.196694	0.163079	0.196168	0.255711	0.229544	0.979063	0.983614	0.101851	0.268043	0.4621	0.164529	0.449046
	Muscovite	0.413091	0.516717	0.530524	0.541075	0.525059	0.397537	0.523808	0.480655	0.429791	0.81106	0.419506	0.402788	0.331954	0.00734337	-0.0253318	0.54929	0.382199	0.312001	0.448137	0.249988
	CeladoniteTOT	0.1292	0.168254	0.329119	0.300329	0.302126	-0.0275689	0.232684	0.332069	0.273634	-0.0907734	0.242974	0.0692081	0.28812	-1.72086	-1.70133	0.280797	-0.0652884	-0.535882	0.187556	-0.280044
	ms	0.717697	0.725606	0.577096	0.615296	0.601086	1.02354	0.668355	0.570583	0.602955	1.11676	0.609825	0.806508	0.53116	-0.00428605	0.0147001	0.653813	1.12445	-1.54587	0.672824	-14.8627
	pg	0.0578332	0.0381223	0.0648939	0.0431786	0.0530413	0.0474449	0.0347502	0.0352201	0.0131621	0.00822467	0.0369712	0.0549158	0.00781862	-0.000117271	-0.00198907	0.0119566	0.0676334	-0.109261	0.0455832	-0.786889
	cel	0.22447	0.236272	0.35801	0.341526	0.345873	-0.0709815	0.296894	0.394197	0.383883	-0.124987	0.353204	0.138576	0.461021	1.0044	0.987289	0.33423	-0.192082	2.65513	0.281593	16.6496
	Villa and Parra (2000)
	Mg+Fe	0.0349931	0.0677656	0.0622822	0.0564987	0.0462473	0.0571516	0.0593151	0.0411466	0.13639	0.354999	0.145003	0.124456	0.161922	0.124746	0.0883053	0.0529687	0.077251	0.0878404	0.0351024	0.169834
	K	0	0	0	0	0	0	0	0	0	0	0	0	0	2.77556e-17	2.44596e-16	0	0	0	0	0
	Si	0.00290206	0.00618538	0.00581769	0.00546455	0.00387199	0.00253496	0.00324483	0.00407943	0.00704876	0.0427336	0.00728186	0.00766116	0.00568287	0.000172401	7.4521e-05	0.00217506	0.00432359	0.00313037	0.00247249	0.00436544
	Al(VI)	-0.033755	-0.0661276	-0.0592294	-0.0547551	-0.0438123	-0.0535617	-0.0585303	-0.0408736	-0.135874	-0.353263	-0.142399	-0.124306	-0.160393	-0.105756	-0.0784831	-0.0529687	-0.0734732	-0.077883	-0.0340374	-0.165354
	Analyses highlighted in red fail major element criteria of Villa and Parra (2000).
	Analyses highlighted in orange fail major element criteria of Villa and Parra (2000) by a small margin, but are plotted as representative.
	†Sample rejected only for failing mica purity tests of Villa and Parra (2000).

## Sheet: EV22-03
		Table S1e. White mica mineral chemistry from sample EV22-03.
		EV22-03
		1	2	3	4	5	6	7†	8†	9†	10†	11†	12†	13	14	15
	Microstructure	isolated grain	fan	vein fill				-
	SiO2	51.3656	51.0667	51.6771	51.5937	49.9751	51.81	51.8958	51.8375	49.5529	51.8114	50.7293	51.0532	46.606	42.3721	47.7611
	TiO2	0.087068	0.105423	0.139538	0.210065	0.11455	0.183637	0.140337	0.761653	0.127014	0.27987	0.222058	0.586792	0.113452	0.180214	1.19315
	Al2O3	29.5637	28.4654	28.5777	28.6001	26.2988	27.6696	28.2196	25.4535	26.2419	28.0827	28.0342	27.7013	24.2762	24.4434	25.0357
	Cr2O3	0.103097	0.051545	0.095342	0.07737	0.212505	0.090185	0.345366	0.26714	0.271307	0.262436	0.342049	0.254727	0.10617	0.155093	0.343303
	FeO	1.40488	1.50885	1.65279	1.43257	3.24244	1.58074	1.40185	2.41109	3.21265	1.97357	2.05704	2.02777	6.218	8.31246	4.80124
	MnO	0.001535	0.036009	0.053889	0	0	0.041416	0.012992	0.02502	0.041929	0.039257	0.018327	0.013931	0.03242	0	0.028735
	MgO	3.29409	3.54969	3.4546	3.53232	5.19973	3.68013	3.52523	4.52825	4.76249	3.61208	3.4875	3.56486	7.52977	7.86331	5.43409
	CaO	0	0.039708	0.105621	0.011894	0.068853	0.014523	0.002453	0.090353	0.098725	0.011561	0.03225	0.063357	0.218078	0.359716	0.176777
	Na2O	0.365382	0.265346	0.240757	0.360903	0.130737	0.250069	0.31304	0.080926	0.183267	0.242635	0.25218	0.291313	0.150074	0.120697	0.084792
	K2O	10.273	10.1707	8.8975	9.87652	9.05987	10.4412	9.97577	9.84089	9.28248	10.0004	9.31702	10.1571	6.78487	5.99688	7.95405
	Cl	0.003261	0.009117	0	0.003331	0	0	0	0.003124	0	0	0.014878	0.007395	0.01375	0	0
	F	0	0.014455	0.007986	0	0	0.034177	0	0	0	0.017656	0.018336	0.013139	0.023017	0	0.036728
	TOTAL	96.4584	95.2594	94.8948	95.6954	94.3026	95.7615	95.8324	95.2963	93.7747	96.3159	94.4919	95.7143	92.035	89.8039	92.8129
	SiO2	0.854953	0.849978	0.860138	0.85875	0.831809	0.86235	0.863778	0.862808	0.824782	0.862374	0.844363	0.849754	0.775732	0.705261	0.794958
	TiO2	0.00109018	0.00132	0.00174715	0.00263022	0.00143428	0.00229931	0.00175716	0.00953664	0.00159034	0.00350424	0.00278038	0.00734721	0.00142053	0.00225645	0.0149394
	Al2O3	0.289954	0.279182	0.280283	0.280503	0.257933	0.271377	0.276771	0.249642	0.257374	0.275429	0.274953	0.271688	0.238095	0.239735	0.245544
	Cr2O3	0.000678314	0.000339134	0.000627291	0.000509047	0.00139815	0.000593361	0.00227229	0.00175762	0.00178503	0.00172667	0.00225047	0.00167595	0.000698533	0.00102042	0.00225872
	FeO	0.0195546	0.0210018	0.0230053	0.01994	0.0451317	0.0220024	0.0195124	0.0335601	0.044717	0.0274702	0.028632	0.0282246	0.0865486	0.115702	0.0668287
	MnO	2.16388e-05	0.000507617	0.00075967	0	0	0.000583839	0.000183147	0.000352705	0.00059107	0.000553403	0.000258355	0.000196384	0.000457023	0	0.000405075
	MgO	0.0817303	0.088072	0.0857127	0.0876411	0.129011	0.0913084	0.0874651	0.112351	0.118163	0.08962	0.086529	0.0884484	0.186823	0.195098	0.134826
	CaO	0	0.000708093	0.00188349	0.0002121	0.00122782	0.000258981	4.37431e-05	0.00161122	0.00176051	0.000206161	0.000575098	0.00112981	0.00388888	0.00641463	0.00315238
	Na2O	0.00589526	0.00428123	0.0038845	0.005823	0.00210938	0.00403474	0.00505075	0.0013057	0.00295693	0.0039148	0.0040688	0.0047002	0.00242137	0.00194739	0.00136808
	K2O	0.109055	0.107969	0.0944533	0.104846	0.096177	0.110841	0.1059	0.104468	0.0985401	0.106161	0.0989068	0.107825	0.0720262	0.0636611	0.0844379
	O	2.80024	2.7637	2.7762	2.78426	2.71814	2.77424	2.78636	2.75254	2.69695	2.79115	2.74487	2.76482	2.62285	2.52013	2.65422
	Norm	0.254567	0.251245	0.252382	0.253114	0.247103	0.252204	0.253305	0.250231	0.245177	0.253741	0.249533	0.251347	0.238441	0.229102	0.241293
	Si	3.35846	3.38306	3.40808	3.39273	3.36624	3.41926	3.41003	3.44805	3.36402	3.39864	3.38377	3.3808	3.25335	3.07837	3.29458
	Ti	0.00428247	0.00525382	0.00692265	0.0103914	0.00580436	0.0091169	0.00693691	0.0381114	0.00648648	0.0138103	0.0111423	0.0292313	0.00595757	0.00984911	0.0619139
	Al	2.27801	2.22238	2.22111	2.21641	2.08765	2.15205	2.18528	1.9953	2.0995	2.17095	2.20374	2.16185	1.9971	2.09282	2.03524
	Cr	0.00532915	0.00269962	0.00497097	0.00402226	0.0113163	0.00470542	0.0179412	0.014048	0.0145611	0.0136097	0.0180374	0.0133357	0.00585916	0.00890795	0.0187218
	Fe	0.076815	0.0835906	0.0911526	0.0787786	0.182643	0.0872406	0.0770313	0.134117	0.182386	0.108261	0.114742	0.112293	0.362977	0.505021	0.276961
	Mn	8.50023e-05	0.0020204	0.00301	0	0	0.00231495	0.000723031	0.00140952	0.00241079	0.00218098	0.00103535	0.000781328	0.00191671	0	0.00167877
	Mg	0.321056	0.350542	0.339615	0.346251	0.522095	0.362042	0.345296	0.448991	0.481949	0.353195	0.346763	0.351898	0.783517	0.851576	0.558766
	Ca	0	0.00281833	0.00746284	0.00083796	0.00496886	0.00102687	0.000172689	0.00643894	0.00718057	0.000812489	0.00230469	0.00449503	0.0163096	0.027999	0.0130645
	Na	0.046316	0.0340801	0.0307827	0.0460108	0.0170729	0.0319959	0.0398788	0.010436	0.0241207	0.0308567	0.0326113	0.0374001	0.02031	0.0170002	0.0113396
	K	0.856789	0.859472	0.748495	0.828449	0.778435	0.878979	0.836145	0.834974	0.803827	0.836771	0.792734	0.857976	0.604143	0.555744	0.699879
	XMg	0.806935	0.807454	0.788395	0.814651	0.740836	0.805823	0.817603	0.769997	0.72546	0.765393	0.751374	0.758088	0.683402	0.627729	0.668599
	Si(T1+T2)	3.35846	3.38306	3.40808	3.39273	3.36624	3.41926	3.41003	3.44805	3.36402	3.39864	3.38377	3.3808	3.25335	3.07837	3.29458
	Ti(T2)	0.00428247	0.00525382	0.00692265	0.0103914	0.00580436	0.0091169	0.00693691	0.0381114	0.00648648	0.0138103	0.0111423	0.0292313	0.00595757	0.00984911	0.0619139
	Al(IV) (T2)	0.645826	0.622194	0.598842	0.617658	0.639564	0.589854	0.596906	0.590061	0.642466	0.615169	0.627375	0.648433	0.752607	0.93148	0.767337
	Al(VI) (M2)	1.63219	1.60019	1.62226	1.59876	1.44809	1.56219	1.58837	1.40523	1.45703	1.55578	1.57636	1.51342	1.24449	1.16134	1.2679
	Mg (M2)	0.296869	0.324459	0.300179	0.326875	0.408878	0.35466	0.337138	0.448991	0.395652	0.341675	0.319088	0.351898	0.517626	0.52645	0.490603
	Fe (M2)	0.0710282	0.0773709	0.0805679	0.0743702	0.143036	0.0854618	0.0752115	0.134117	0.149729	0.10473	0.105585	0.112293	0.239799	0.312208	0.243175
	Fe + Mg (M2)	0.367897	0.40183	0.380747	0.401245	0.551914	0.440122	0.41235	0.583107	0.545381	0.446404	0.424673	0.464191	0.757424	0.838658	0.733778
	Mn (M2)	8.50023e-05	0.0020204	0.00301	0	0	0.00231495	0.000723031	0.00140952	0.00241079	0.00218098	0.00103535	0.000781328	0.00191671	0	0.00167877
	Mg (M1)	0.0241864	0.0260825	0.0394361	0.0193759	0.113217	0.00738216	0.00815705	0	0.0862967	0.0115207	0.0276752	0	0.265891	0.325126	0.0681626
	Fe (M1)	0.00578679	0.00621967	0.0105846	0.00440839	0.0396065	0.00177886	0.00181974	0	0.0326577	0.00353132	0.00915758	0	0.123178	0.192814	0.0337858
	vac (M1)	0.970027	0.967698	0.949979	0.976216	0.847176	0.990839	0.990023	1	0.881046	0.984948	0.963167	1	0.610931	0.48206	0.898052
	K (A)	0.856789	0.859472	0.748495	0.828449	0.778435	0.878979	0.836145	0.834974	0.803827	0.836771	0.792734	0.857976	0.604143	0.555744	0.699879
	Na (A)	0.046316	0.0340801	0.0307827	0.0460108	0.0170729	0.0319959	0.0398788	0.010436	0.0241207	0.0308567	0.0326113	0.0374001	0.02031	0.0170002	0.0113396
	v (A)	0.0968954	0.106448	0.220723	0.12554	0.204492	0.0890255	0.123976	0.15459	0.172052	0.132373	0.174654	0.104624	0.375547	0.427256	0.288782
	Paragonite	0.046316	0.0340801	0.0307827	0.0460108	0.0170729	0.0319959	0.0398788	0.010436	0.0241207	0.0308567	0.0326113	0.0374001	0.02031	0.0170002	0.0113396
	Phlogopite	0.0241864	0.0260825	0.0394361	0.0193759	0.113217	0.00738216	0.00815705	0	0.0862967	0.0115207	0.0276752	0	0.265891	0.325126	0.0681626
	Annite	0.00578679	0.00621967	0.0105846	0.00440839	0.0396065	0.00177886	0.00181974	0	0.0326577	0.00353132	0.00915758	0	0.123178	0.192814	0.0337858
	Mg-Celadonite	0.207607	0.219109	0.142254	0.209204	0.115529	0.258766	0.228207	0.196618	0.13456	0.19323	0.14875	0.187204	-0.0875813	-0.225189	-0.037521
	Fe-Celadonite	0.0496716	0.0522489	0.038181	0.047598	0.0404153	0.0623543	0.0509102	0.0587312	0.0509221	0.0592286	0.0492206	0.0597384	-0.0405735	-0.133547	-0.0185978
	Pyrophyllite	0.0968954	0.106448	0.220723	0.12554	0.204492	0.0890255	0.123976	0.15459	0.172052	0.132373	0.174654	0.104624	0.375547	0.427256	0.288782
	Muscovite	0.569537	0.555812	0.518038	0.547863	0.469667	0.548697	0.547051	0.579625	0.499391	0.56926	0.557931	0.611033	0.343228	0.396541	0.654049
	CeladoniteTOT	0.257279	0.271358	0.180436	0.256802	0.155945	0.32112	0.279117	0.255349	0.185482	0.252458	0.19797	0.246943	-0.128155	-0.358736	-0.0561188
	ms	0.652292	0.645355	0.710365	0.644032	0.730789	0.608438	0.631664	0.685614	0.704366	0.667695	0.707574	0.682432	1.45817	7.23549	1.0735
	pg	0.0530458	0.0395705	0.0422111	0.0540873	0.0265649	0.0354795	0.0460469	0.0123443	0.0340211	0.0361924	0.041358	0.0417702	0.0862848	0.310194	0.0186117
	cel	0.294662	0.315074	0.247424	0.30188	0.242646	0.356083	0.322289	0.302042	0.261613	0.296113	0.251068	0.275798	-0.544451	-6.54568	-0.0921084
	Villa and Parra (2000)
	Mg+Fe	0.0506722	0.0658681	0.10027	0.096874	0.0903216	0.10068	0.113279	0.327758	0.12199	0.163842	0.153037	0.217248	0.107441	0.161515	0.586
	K	0	0	0	0	0	0	0	0	0	0	0	0	0	0	0
	Si	0.00428247	0.00525382	0.00692265	0.0103914	0.00580436	0.0091169	0.00693691	0.0381114	0.00648648	0.0138103	0.0111423	0.0292313	0.00595757	0.00984911	0.0619139
	Al(VI)	-0.0505872	-0.0638477	-0.0972598	-0.096874	-0.0903216	-0.098365	-0.112556	-0.339416	-0.11958	-0.161661	-0.152002	-0.239636	-0.105524	-0.161515	-0.584321
	Analyses highlighted in red fail major element criteria of Villa and Parra (2000).
	Analyses highlighted in orange fail major element criteria of Villa and Parra (2000) by a small margin, but are plotted as representative.
	†Sample rejected only for failing mica purity tests of Villa and Parra (2000).

## Sheet: EV22-06B
		Table S1f. White mica mineral chemistry from sample EV22-06B.
		EV22-06B
		1	2	3	4	5	6	7	8	9	10	11	12	13	14	15
	Microstructure	foliation				strain shadow			fan			boudin neck	-
	SiO2	49.495	49.1855	50.0458	51.6183	49.7121	50.7644	49.4035	48.9806	50.4815	50.396	51.6919	49.1702	49.9534	49.3985	48.873
	TiO2	0.139579	0.114346	0.125379	0.110321	0.112949	0.069608	0.115777	0.143465	0.14559	0.095555	0.102523	0.158698	0.107613	0.194161	0.28345
	Al2O3	28.0569	28.7264	27.4295	24.7128	27.6256	25.4049	28.168	28.6393	27.315	27.1769	24.9243	28.9555	27.5181	29.1046	29.8091
	Cr2O3	0.025506	0.040795	0.010205	0.071397	0.084185	0.012791	0.091789	0.045923	0.058724	0.040802	0.102087	0.089407	0.137757	0.050988	0
	FeO	3.94135	4.03559	3.96772	4.13141	3.81931	3.47896	3.99633	3.90456	3.7369	4.03479	3.92173	3.42466	4.00211	4.13654	4.19228
	MnO	0.014842	0.007266	0.017109	0.003156	0.003447	0.007828	0.026147	0.013049	0.001444	0.014194	0.003108	0.004572	0.033864	0	0.03161
	MgO	2.92525	2.68091	3.13554	4.03879	3.11528	3.68959	2.82999	2.74051	3.27444	3.29434	4.145	2.54149	3.08064	2.40261	2.20578
	CaO	0.01726	0.044731	0.044952	0.015341	0.028221	0.031361	0.010598	0.063578	0.015131	0.056571	0.015812	0.046403	0.038572	0.042268	0.033049
	Na2O	0.407087	0.455509	0.368946	0.25491	0.447639	0.26178	0.463121	0.254071	0.338906	0.263456	0.158691	0.345574	0.403037	0.323788	0.377717
	K2O	10.4543	10.193	9.92597	10.4216	10.4593	10.2877	10.5237	10.2922	10.8754	11.2636	10.859	9.33156	10.4515	10.8927	10.6753
	Cl	0	0.00642	0.001448	0.0029	0	0	0	0	0	0.001084	0.005084	0.012169	0	0.001756	0
	F	0	0	0	0	0	0.004317	0	0	0	0.007678	0.014914	0	0	0	0
	TOTAL	95.4771	95.484	95.0711	95.378	95.408	94.0089	95.629	95.0773	96.243	96.6362	95.9242	94.0681	95.7266	96.5462	96.4813
	SiO2	0.823818	0.818667	0.832986	0.859159	0.827432	0.844947	0.822295	0.815256	0.840238	0.838815	0.860384	0.818412	0.831448	0.822212	0.813465
	TiO2	0.00174766	0.00143172	0.00156987	0.00138133	0.00141423	0.00087156	0.00144964	0.00179632	0.00182293	0.00119644	0.00128369	0.00198705	0.00134742	0.00243108	0.00354907
	Al2O3	0.275176	0.281742	0.269022	0.242377	0.270945	0.249165	0.276265	0.280888	0.267899	0.266545	0.244452	0.283989	0.269891	0.285451	0.292361
	Cr2O3	0.000167814	0.000268406	6.71426e-05	0.000469748	0.000553885	8.41569e-05	0.000603915	0.000302145	0.000386368	0.000268452	0.000671669	0.000588243	0.000906356	0.000335469	0
	FeO	0.0548598	0.0561716	0.0552269	0.0575053	0.0531612	0.0484238	0.0556251	0.0543478	0.0520141	0.0561604	0.0545867	0.047668	0.0557056	0.0575767	0.0583525
	MnO	0.000209227	0.000102428	0.000241184	4.44899e-05	4.85921e-05	0.000110351	0.000368593	0.000183951	2.0356e-05	0.000200092	4.38133e-05	6.44512e-05	0.000477379	0	0.000445604
	MgO	0.0725789	0.0665166	0.0777965	0.100207	0.0772938	0.0915431	0.0702154	0.0679953	0.0812427	0.0817365	0.102842	0.0630574	0.0764343	0.0596116	0.054728
	CaO	0.000307789	0.000797665	0.000801606	0.000273568	0.000503251	0.000559245	0.000188989	0.00113375	0.000269823	0.0010088	0.000281967	0.000827481	0.000687835	0.000753744	0.000589346
	Na2O	0.00656815	0.00734942	0.00595277	0.00411285	0.00722244	0.0042237	0.00747224	0.00409931	0.00546809	0.00425074	0.0025604	0.00557567	0.00650281	0.00522416	0.00609428
	K2O	0.11098	0.108206	0.105371	0.110633	0.111033	0.109211	0.111717	0.109259	0.11545	0.119571	0.115276	0.0990611	0.11095	0.115634	0.113326
	O	2.72267	2.72537	2.72177	2.7224	2.72145	2.69346	2.72368	2.71469	2.74344	2.74339	2.7343	2.71078	2.72874	2.74545	2.74465
	Norm	0.247515	0.247761	0.247434	0.247491	0.247405	0.24486	0.247608	0.24679	0.249404	0.249399	0.248573	0.246435	0.248067	0.249586	0.249513
	Si	3.32836	3.30426	3.3665	3.47148	3.34445	3.45074	3.32096	3.30344	3.36898	3.36334	3.4613	3.32101	3.3517	3.2943	3.26021
	Ti	0.00706084	0.00577865	0.0063446	0.00558132	0.00571627	0.00355943	0.00585459	0.00727873	0.00730914	0.0047973	0.00516424	0.0080632	0.00543167	0.00974047	0.014224
	Al	2.22351	2.2743	2.1745	1.95868	2.1903	2.03517	2.23148	2.27633	2.14832	2.1375	1.96684	2.30478	2.17595	2.2874	2.34345
	Cr	0.00135599	0.00216665	0.000542712	0.00379608	0.00447756	0.000687388	0.004878	0.0024486	0.00309833	0.00215279	0.00540421	0.00477402	0.00730733	0.00268821	0
	Fe	0.221642	0.226717	0.223199	0.232353	0.214875	0.197761	0.22465	0.220218	0.208554	0.225183	0.219601	0.19343	0.224558	0.230689	0.233865
	Mn	0.000845309	0.000413416	0.000974744	0.000179764	0.000196407	0.00045067	0.00148862	0.000745373	8.16185e-05	0.000802296	0.00017626	0.000261534	0.00192439	0	0.00178589
	Mg	0.29323	0.268471	0.314413	0.404892	0.312418	0.373859	0.283575	0.275519	0.325748	0.327734	0.413732	0.255878	0.308119	0.238842	0.219339
	Ca	0.00124352	0.00321949	0.00323968	0.00110537	0.00203412	0.00228394	0.000763259	0.004594	0.00108187	0.00404493	0.00113435	0.00335781	0.00277277	0.00301998	0.00236198
	Na	0.0530728	0.0593267	0.0481161	0.0332364	0.0583856	0.0344989	0.0603555	0.033221	0.0438492	0.0340878	0.0206009	0.0452507	0.0524278	0.0418626	0.0488494
	K	0.896752	0.87347	0.851713	0.894035	0.897581	0.892031	0.902368	0.88544	0.925808	0.958874	0.927504	0.803954	0.894516	0.926604	0.908375
	XMg	0.56952	0.54216	0.584833	0.635379	0.592494	0.654034	0.557971	0.555776	0.60967	0.592736	0.653261	0.569493	0.578435	0.508682	0.483974
	Si(T1+T2)	3.32836	3.30426	3.3665	3.47148	3.34445	3.45074	3.32096	3.30344	3.36898	3.36334	3.4613	3.32101	3.3517	3.2943	3.26021
	Ti(T2)	0.00706084	0.00577865	0.0063446	0.00558132	0.00571627	0.00355943	0.00585459	0.00727873	0.00730914	0.0047973	0.00516424	0.0080632	0.00543167	0.00974047	0.014224
	Al(IV) (T2)	0.678705	0.701519	0.639842	0.534101	0.66127	0.552821	0.684894	0.703842	0.638325	0.641453	0.543863	0.687056	0.653729	0.715437	0.754016
	Al(VI) (M2)	1.5448	1.57278	1.53466	1.42458	1.52903	1.48235	1.54658	1.57248	1.50999	1.49604	1.42298	1.61772	1.52222	1.57196	1.58943
	Mg (M2)	0.259727	0.231843	0.272717	0.365726	0.279163	0.338857	0.253825	0.238017	0.298794	0.299189	0.377059	0.217854	0.277478	0.217736	0.199569
	Fe (M2)	0.196318	0.195786	0.193599	0.209877	0.192003	0.179246	0.201082	0.190244	0.191297	0.20557	0.200136	0.164686	0.202226	0.210304	0.212786
	Fe + Mg (M2)	0.456045	0.427629	0.466317	0.575603	0.471166	0.518103	0.454907	0.428261	0.490091	0.50476	0.577195	0.382539	0.479704	0.42804	0.412354
	Mn (M2)	0.000845309	0.000413416	0.000974744	0.000179764	0.000196407	0.00045067	0.00148862	0.000745373	8.16185e-05	0.000802296	0.00017626	0.000261534	0.00192439	0	0.00178589
	Mg (M1)	0.0335038	0.0366273	0.041696	0.0391663	0.0332556	0.0350024	0.0297503	0.0375013	0.0269533	0.0285442	0.0366728	0.0380249	0.0306417	0.0211056	0.0197704
	Fe (M1)	0.0253243	0.0309308	0.0295996	0.0224762	0.0228725	0.0185153	0.0235684	0.0299743	0.0172563	0.0196125	0.0194652	0.0287448	0.0223318	0.0203852	0.0210798
	vac (M1)	0.941172	0.932442	0.928704	0.938358	0.943872	0.946482	0.946681	0.932524	0.95579	0.951843	0.943862	0.93323	0.947027	0.958509	0.95915
	K (A)	0.896752	0.87347	0.851713	0.894035	0.897581	0.892031	0.902368	0.88544	0.925808	0.958874	0.927504	0.803954	0.894516	0.926604	0.908375
	Na (A)	0.0530728	0.0593267	0.0481161	0.0332364	0.0583856	0.0344989	0.0603555	0.033221	0.0438492	0.0340878	0.0206009	0.0452507	0.0524278	0.0418626	0.0488494
	v (A)	0.0501751	0.0672031	0.100171	0.0727289	0.0440333	0.0734698	0.0372769	0.0813389	0.0303427	0.00703835	0.0518952	0.150795	0.0530564	0.0315329	0.0427752
	Paragonite	0.0530728	0.0593267	0.0481161	0.0332364	0.0583856	0.0344989	0.0603555	0.033221	0.0438492	0.0340878	0.0206009	0.0452507	0.0524278	0.0418626	0.0488494
	Phlogopite	0.0335038	0.0366273	0.041696	0.0391663	0.0332556	0.0350024	0.0297503	0.0375013	0.0269533	0.0285442	0.0366728	0.0380249	0.0306417	0.0211056	0.0197704
	Annite	0.0253243	0.0309308	0.0295996	0.0224762	0.0228725	0.0185153	0.0235684	0.0299743	0.0172563	0.0196125	0.0194652	0.0287448	0.0223318	0.0203852	0.0210798
	Mg-Celadonite	0.154408	0.12539	0.152049	0.249812	0.174606	0.244418	0.155021	0.119391	0.202003	0.208352	0.264076	0.0923428	0.169605	0.128712	0.0983477
	Fe-Celadonite	0.116712	0.105888	0.107938	0.143358	0.12009	0.129291	0.122808	0.095428	0.129329	0.143157	0.140166	0.0698062	0.123609	0.124318	0.104861
	Pyrophyllite	0.0501751	0.0672031	0.100171	0.0727289	0.0440333	0.0734698	0.0372769	0.0813389	0.0303427	0.00703835	0.0518952	0.150795	0.0530564	0.0315329	0.0427752
	Muscovite	0.566804	0.574634	0.52043	0.439222	0.546757	0.464804	0.57122	0.603145	0.550266	0.559209	0.467124	0.575035	0.548328	0.632084	0.664317
	CeladoniteTOT	0.27112	0.231278	0.259988	0.39317	0.294696	0.373709	0.277829	0.214819	0.331332	0.351508	0.404242	0.162149	0.293214	0.25303	0.203209
	ms	0.636146	0.664134	0.628134	0.507403	0.607616	0.532414	0.628125	0.708594	0.594595	0.591877	0.523701	0.73493	0.613363	0.681877	0.72494
	pg	0.0595656	0.0685668	0.0580738	0.0383957	0.0648846	0.0395171	0.0663681	0.0390291	0.0473816	0.0360792	0.023096	0.0578331	0.058646	0.0451604	0.0533072
	cel	0.304288	0.267299	0.313792	0.454201	0.327499	0.428068	0.305507	0.252377	0.358024	0.372043	0.453203	0.207236	0.327991	0.272963	0.221753
	Villa and Parra (2000)
	Mg+Fe	0.0672683	0.0612352	0.063738	0.0591484	0.0642131	0.0373588	0.0704403	0.0784905	0.0703399	0.0569381	0.0606765	0.0868509	0.0805428	0.0920283	0.127445
	K	0	0	0	0	0	0	0	0	0	0	0	0	0	0	0
	Si	0.00706084	0.00577865	0.0063446	0.00558132	0.00571627	0.00355943	0.00585459	0.00727873	0.00730914	0.0047973	0.00516424	0.0080632	0.00543167	0.00974047	0.014224
	Al(VI)	-0.066423	-0.0608218	-0.0627633	-0.0589686	-0.0640167	-0.0369081	-0.0689517	-0.0777452	-0.0702583	-0.0561358	-0.0605003	-0.0865894	-0.0786184	-0.0920283	-0.125659
	Analyses highlighted in red fail major element criteria of Villa and Parra (2000).
	Analyses highlighted in orange fail major element criteria of Villa and Parra (2000) by a small margin, but are plotted as representative.
	†Sample rejected only for failing mica purity tests of Villa and Parra (2000).

## Sheet: EV22-07
		Table S1g. White mica mineral chemistry from sample EV22-07.
		EV22-07
		phengite						paragonite
		1	2	3	4	5	6†	7	8	9	10	11
	Microstructure	fan				foliation		fan		foliation
	SiO2	51.0301	51.0428	50.4582	49.5296	49.2165	49.6137	47.139	47.2145	47.5385	47.3196	47.0995
	TiO2	0.099394	0.102556	0.163974	0.059018	0.120819	0.7692	0	0.045708	0.039998	0.017543	0.007961
	Al2O3	28.5145	28.5838	30.0173	31.5261	32.49	29.7102	40.0799	40.8662	39.4138	40.7633	40.7306
	Cr2O3	0.010353	0.020682	0.041361	0.046494	0.051924	0.036075	0.023484	0.005206	0	0.005196	0.038938
	FeO	2.91499	2.5652	2.54129	2.04405	1.6691	2.76127	0.326862	0.266005	0.372485	0.264196	0.455435
	MnO	0.04267	0.036724	0.065664	0.013486	0.0151	0.02985	0	0	0.022454	0.036435	0
	MgO	2.82718	2.75691	2.50381	2.12179	1.82132	2.40764	0.159503	0.227097	0.331119	0.167942	0.23031
	CaO	0.084933	0.025456	0.021885	0.019022	0.049081	0.017623	0.028162	0.015101	0.020889	0.0107	0.018884
	Na2O	0.241127	0.274537	0.375879	0.342307	0.47196	0.300302	7.69258	7.78333	6.91578	7.64588	7.72517
	K2O	9.95324	10.1503	10.2426	10.5182	9.87143	10.219	0.606459	0.746451	1.27524	0.53516	0.532594
	Cl	0	0	0	0.006104	0.005391	0	0.008395	0	0.014691	0.005789	0
	F	0.066026	0.057569	0.041402	0.016309	0	0.021887	0	0	0	0	0
	TOTAL	95.7185	95.559	96.432	96.2201	95.7772	95.8649	96.056	97.1696	95.9303	96.766	96.8394
	SiO2	0.849369	0.849581	0.83985	0.824394	0.819183	0.825794	0.784604	0.785861	0.791253	0.78761	0.783946
	TiO2	0.00124451	0.0012841	0.00205311	0.000738963	0.00151277	0.00963113	0	0.000572309	0.000500814	0.000219655	9.96795e-05
	Al2O3	0.279664	0.280343	0.294403	0.309201	0.318654	0.291391	0.393094	0.400806	0.386561	0.399797	0.399476
	Cr2O3	6.81163e-05	0.000136075	0.00027213	0.000305902	0.000341628	0.000237351	0.00015451	3.42523e-05	0	3.41865e-05	0.000256188
	FeO	0.0405739	0.0357051	0.0353723	0.0284512	0.0232323	0.0384342	0.00454961	0.00370254	0.00518464	0.00367736	0.00633922
	MnO	0.000601516	0.000517696	0.000925661	0.000190111	0.000212864	0.000420794	0	0	0.000316533	0.000513622	0
	MgO	0.0701457	0.0684022	0.0621225	0.0526441	0.0451891	0.0597364	0.00395746	0.00563455	0.00821546	0.00416684	0.00571426
	CaO	0.00151457	0.000453944	0.000390264	0.00033921	0.000875237	0.000314262	0.000502199	0.000269289	0.000372503	0.000190808	0.000336749
	Na2O	0.00389047	0.00442952	0.00606463	0.00552296	0.00761485	0.00484523	0.124116	0.12558	0.111583	0.123363	0.124642
	K2O	0.105661	0.107753	0.108732	0.111658	0.104792	0.108482	0.00643799	0.00792411	0.0135376	0.0056811	0.00565386
	O	2.76281	2.76043	2.78144	2.77759	2.7803	2.75797	2.88852	2.9185	2.8824	2.91274	2.90998
	Norm
		285	289	288	295	286	294	284	290	291	292	293
	Si	3.38172	3.38548	3.32143	3.26482	3.24103	3.29363	2.98791	2.96196	3.01963	2.97441	2.9634
	Ti	0.00495496	0.005117	0.00811963	0.00292649	0.00598515	0.0384132	0	0.00215707	0.00191124	0.00082953	0.000376798
	Al	2.22694	2.23427	2.3286	2.44903	2.52146	2.32439	2.99395	3.02133	2.95044	3.01967	3.02012
	Cr	0.000542404	0.00108449	0.00215243	0.0024229	0.00270324	0.00189332	0.00117681	0.000258198	0	0.000258211	0.00193683
	Fe	0.161543	0.142281	0.13989	0.112674	0.0919165	0.153293	0.0173257	0.0139551	0.0197859	0.0138876	0.0239629
	Mn	0.00239491	0.00206296	0.00366079	0.000752891	0.000842177	0.00167831	0	0	0.00120797	0.0019397	0
	Mg	0.279282	0.272575	0.245681	0.208485	0.178787	0.238255	0.0150707	0.021237	0.0313523	0.0157361	0.0216005
	Ca	0.00603018	0.00180892	0.00154341	0.00134336	0.0034628	0.00125342	0.00191246	0.00101497	0.00142157	0.000720587	0.00127294
	Na	0.0309795	0.0353023	0.0479686	0.0437448	0.060255	0.0386499	0.945313	0.94664	0.851658	0.93176	0.942318
	K	0.841367	0.858765	0.860028	0.884392	0.829203	0.865349	0.0490341	0.0597329	0.103326	0.0429095	0.0427443
	XMg	0.633544	0.657035	0.637188	0.649163	0.660453	0.608496	0.465197	0.603459	0.613089	0.5312	0.474076
	Si(T1+T2)	3.38172	3.38548	3.32143	3.26482	3.24103	3.29363	2.98791	2.96196	3.01963	2.97441	2.9634
	Ti(T2)	0.00495496	0.005117	0.00811963	0.00292649	0.00598515	0.0384132	0	0.00215707	0.00191124	0.00082953	0.000376798
	Al(IV) (T2)	0.62323	0.619633	0.686691	0.738107	0.764959	0.74478	1.01209	1.0402	0.982282	1.02642	1.03698
	Al(VI) (M2)	1.60371	1.61464	1.64191	1.71093	1.7565	1.57961	1.98186	1.98113	1.96816	1.99326	1.98314
	Mg (M2)	0.252587	0.25455	0.230503	0.188145	0.161378	0.238255	0.00843708	0.0113889	0.020263	0.00461278	0.00799281
	Fe (M2)	0.146102	0.132872	0.131248	0.101682	0.0829664	0.153293	0.00969951	0.00748383	0.0127877	0.00407091	0.00886697
	Fe + Mg (M2)	0.398689	0.387423	0.361751	0.289827	0.244344	0.391548	0.0181366	0.0188728	0.0330507	0.00868369	0.0168598
	Mn (M2)	0.00239491	0.00206296	0.00366079	0.000752891	0.000842177	0.00167831	0	0	0.00120797	0.0019397	0
	Mg (M1)	0.0266948	0.0180247	0.0151779	0.0203399	0.0174089	0	0.00663364	0.00984801	0.0110893	0.0111233	0.0136077
	Fe (M1)	0.0154409	0.0094087	0.00864225	0.0109926	0.00895014	0	0.00762622	0.00647126	0.00699826	0.00981665	0.0150959
	vac (M1)	0.957864	0.972567	0.97618	0.968667	0.973641	1	0.98574	0.983681	0.981912	0.97906	0.971296
	K (A)	0.841367	0.858765	0.860028	0.884392	0.829203	0.865349	0.0490341	0.0597329	0.103326	0.0429095	0.0427443
	Na (A)	0.0309795	0.0353023	0.0479686	0.0437448	0.060255	0.0386499	0.945313	0.94664	0.851658	0.93176	0.942318
	v (A)	0.127654	0.105933	0.0920036	0.0718633	0.110542	0.0960016	0.00565251	-0.006373	0.0450157	0.025331	0.0149376
	Paragonite	0.0309795	0.0353023	0.0479686	0.0437448	0.060255	0.0386499	0.945313	0.94664	0.851658	0.93176	0.942318
	Phlogopite	0.0266948	0.0180247	0.0151779	0.0203399	0.0174089	0	0.00663364	0.00984801	0.0110893	0.0111233	0.0136077
	Annite	0.0154409	0.0094087	0.00864225	0.0109926	0.00895014	0	0.00762622	0.00647126	0.00699826	0.00981665	0.0150959
	Mg-Celadonite	0.157826	0.180313	0.141013	0.12336	0.0822256	0.0968838	-0.00825188	-0.0204131	-0.0167357	-0.0274879	-0.0246132
	Fe-Celadonite	0.0912901	0.0941211	0.0802925	0.0666694	0.0422732	0.0623348	-0.0094866	-0.0134137	-0.0105616	-0.0242589	-0.027305
	Pyrophyllite	0.127654	0.105933	0.0920036	0.0718633	0.110542	0.0960016	0.00565251	-0.006373	0.0450157	0.025331	0.0149376
	Muscovite	0.550115	0.556897	0.614902	0.66303	0.678345	0.70613	0.0525127	0.0772405	0.112536	0.0737163	0.0659589
	CeladoniteTOT	0.249116	0.274434	0.221306	0.19003	0.124499	0.159219	-0.0177385	-0.0338268	-0.0272973	-0.0517468	-0.0519182
	ms	0.662621	0.642599	0.695452	0.739325	0.785941	0.781119	0.0535796	0.0780164	0.120115	0.0772927	0.0689688
	pg	0.0373152	0.040735	0.0542523	0.0487785	0.0698124	0.0427543	0.964519	0.95615	0.909021	0.976965	0.985319
	cel	0.300064	0.316666	0.250296	0.211897	0.144246	0.176127	-0.0180989	-0.0341667	-0.0291358	-0.0542573	-0.0542874
	Villa and Parra (2000)
	Mg+Fe	0.0653018	0.0581221	0.0928051	0.0371318	0.0671274	0.23233	0.00735534	0.0200611	0.0241729	0.0185505	0.0113708
	K	0	0	0	0	0	0	9.02056e-17	-5.55112e-17	0	8.32667e-17	-5.55112e-17
	Si	0.00495496	0.005117	0.00811963	0.00292649	0.00598515	0.0384132	0	0.00215707	0.00191124	0.00082953	0.000376798
	Al(VI)	-0.0629069	-0.0560591	-0.0891443	-0.0363789	-0.0662852	-0.26117	-0.00735534	-0.0200611	-0.0229649	-0.0166108	-0.0113708
	Analyses highlighted in red fail major element criteria of Villa and Parra (2000).
	Analyses highlighted in orange fail major element criteria of Villa and Parra (2000) by a small margin, but are plotted as representative.
	†Sample rejected only for failing mica purity tests of Villa and Parra (2000).

## Sheet: EV22-14.5
		Table S1h. White mica mineral chemistry from sample EV22-14.5.
		EV22-14.5
		1	2	3	4	5	6	7	8	9	10	11	12	13	14	15	16†	17†	18
	Microstructure	crenulated old foliation								crenulation cleavage				isolated grain			-
	SiO2	54.4282	53.84	54.5809	54.3471	54.2252	54.9136	53.4598	54.6254	54.6686	54.4693	54.376	54.5115	53.8948	52.6947	52.6179	52.4441	53.2507	49.9841
	TiO2	0.140203	0.10965	0.091666	0.090255	0.144348	0.081781	0.11665	0.074745	0.068114	0.1036	0.100447	0.116119	0.1053	0.098388	0.115626	0.119106	0.151442	0.183249
	Al2O3	24.3467	24.2618	23.4764	23.826	24.1328	23.0818	24.9021	23.4248	21.7595	22.7232	23.4759	23.4189	24.752	25.1513	26.0244	24.0337	24.8602	26.0656
	Cr2O3	0	0.023113	0	0.025714	0.066941	0.069428	0.017986	0.105301	0	0.035991	0.061695	0.038507	0	0.046249	0.087458	0.271553	0.041023	0.028175
	FeO	2.3239	2.37433	2.50133	2.21748	1.97695	2.36344	2.0516	2.38007	2.89259	2.3376	2.20474	2.36	2.54729	2.23924	2.03501	2.71679	2.73891	2.78109
	MnO	0.008791	0.008949	0.024266	0.033973	0.009355	0.009145	0.028341	0.033921	0.014096	0.018861	0	0.043175	0.024148	0.05897	0.043706	0.006759	0.052415	0.054521
	MgO	4.58688	4.72463	4.92022	4.87502	4.72711	5.11275	4.46737	4.92003	5.28273	5.10605	4.92606	4.82569	4.59119	4.35184	4.1397	5.28548	4.69459	3.64609
	CaO	0.074703	0.021414	0.067336	0.005346	0.027958	0.064521	0.029924	0.076112	0.024007	0.072017	0.018535	0.068474	0.058072	0.007994	0.022985	0.062481	0.054595	0.146311
	Na2O	0.081645	0.048329	0.078549	0.031613	0.072393	0.065873	0.091999	0.04042	0.047093	0.042329	0.052816	0.050854	0.108175	0.172427	0.207154	0.049824	0.103302	0.223011
	K2O	10.8393	10.5594	10.4152	10.7852	10.7498	10.4437	10.6031	10.3042	10.598	10.1743	10.562	10.7231	10.6027	10.4222	10.8018	9.82634	10.6894	9.85827
	Cl	0	0	0	0	0.01001	0.001085	0	0.001326	0	0	0	0.002973	0	0	0	0.002195	0.000328	0.003621
	F	0	0	0	0	0	0	0	0	0	0	0	0	0	0	0	0	0	0
	TOTAL	96.8303	95.9716	96.1559	96.2377	96.1329	96.206	95.7689	95.985	95.3547	95.0832	95.7782	96.1563	96.6837	95.2433	96.0957	94.8161	96.6366	92.9704
	SiO2	0.905929	0.896138	0.90847	0.904579	0.90255	0.914008	0.88981	0.909211	0.90993	0.906613	0.90506	0.907315	0.897051	0.877076	0.875797	0.872904	0.88633	0.831959
	TiO2	0.00175548	0.00137292	0.00114775	0.00113008	0.00180738	0.00102398	0.00146057	0.00093588	0.000852854	0.00129717	0.00125769	0.00145392	0.00131846	0.00123191	0.00144775	0.00149132	0.0018962	0.00229446
	Al2O3	0.238787	0.237954	0.230251	0.23368	0.236689	0.226381	0.244234	0.229745	0.213412	0.222864	0.230246	0.229687	0.242762	0.246678	0.255241	0.235717	0.243823	0.255645
	Cr2O3	0	0.000152069	0	0.000169182	0.00044043	0.000456793	0.000118337	0.000692815	0	0.000236798	0.000405915	0.000253352	0	0.00030429	0.000575419	0.00178665	0.000269906	0.000185374
	FeO	0.0323465	0.0330484	0.0348161	0.0308652	0.0275173	0.0328968	0.0285563	0.0331283	0.0402621	0.0325372	0.0306879	0.032849	0.0354558	0.0311681	0.0283254	0.0378151	0.038123	0.0387101
	MnO	0.000123926	0.000126153	0.000342076	0.000478915	0.000131877	0.000128916	0.000399521	0.000478182	0.00019871	0.000265882	0	0.000608635	0.000340413	0.000831296	0.000616121	9.52812e-05	0.000738891	0.000768579
	MgO	0.113806	0.117224	0.122076	0.120955	0.117285	0.126853	0.110841	0.122072	0.131071	0.126687	0.122221	0.119731	0.113913	0.107974	0.102711	0.131139	0.116478	0.0904638
	CaO	0.00133214	0.000381865	0.00120077	9.53325e-05	0.000498561	0.00115057	0.00053362	0.00135727	0.000428105	0.00128424	0.000330525	0.00122106	0.00103557	0.000142553	0.00040988	0.00111419	0.000973565	0.00260909
	Na2O	0.0013173	0.000779765	0.00126735	0.000510061	0.00116803	0.00106283	0.00148436	0.000652157	0.000759823	0.000682958	0.000852161	0.000820505	0.00174535	0.00278203	0.00334233	0.000803886	0.00166673	0.00359818
	K2O	0.115067	0.112096	0.110565	0.114493	0.114117	0.110867	0.112559	0.109386	0.112505	0.108007	0.112123	0.113833	0.112555	0.110639	0.114669	0.104314	0.113476	0.104653
	O	2.79572	2.773	2.78026	2.78036	2.78082	2.78354	2.76997	2.77868	2.74703	2.75459	2.77081	2.77642	2.79007	2.7511	2.77201	2.73658	2.78019	2.6768
	Norm	0.254156	0.252091	0.252751	0.25276	0.252802	0.253049	0.251816	0.252607	0.24973	0.250417	0.251892	0.252402	0.253643	0.2501	0.252001	0.24878	0.252744	0.243346
	Si	3.56445	3.55483	3.59433	3.5788	3.57019	3.61198	3.53358	3.5993	3.64366	3.62041	3.59305	3.59472	3.53667	3.5069	3.47537	3.50874	3.50682	3.41884
	Ti	0.00690707	0.00544616	0.00454103	0.00447096	0.00714938	0.00404656	0.00580016	0.00370488	0.00341511	0.00518005	0.004993	0.00576034	0.00519809	0.00492568	0.00574501	0.00599454	0.00750245	0.00942879
	Al	1.87905	1.88785	1.82196	1.84902	1.87253	1.78923	1.93978	1.81899	1.70914	1.77994	1.82814	1.82001	1.9142	1.97264	2.02571	1.89498	1.92941	2.10109
	Cr	0	0.000603232	0	0.000669339	0.0017422	0.00180516	0.000469934	0.00274266	0	0.000945617	0.00161147	0.00100376	0	0.00121667	0.0022834	0.00718164	0.0010679	0.000761773
	Fe	0.12727	0.131097	0.137749	0.122113	0.108849	0.130002	0.113402	0.131145	0.161223	0.129932	0.12183	0.130145	0.139787	0.124623	0.112402	0.152002	0.150836	0.159075
	Mn	0.000487598	0.000500429	0.00135341	0.00189474	0.000521661	0.000509453	0.00158656	0.00189299	0.000795702	0.00106176	0	0.00241137	0.0013421	0.00332386	0.00244491	0.000382993	0.00292347	0.00315838
	Mg	0.447779	0.465006	0.482992	0.478537	0.463941	0.5013	0.440166	0.483247	0.524851	0.505905	0.485214	0.474366	0.449108	0.431725	0.407581	0.527128	0.460855	0.37175
	Ca	0.00524142	0.00151479	0.0047508	0.000377166	0.00197214	0.00454683	0.00211909	0.00537303	0.00171427	0.00512842	0.00131217	0.00483777	0.00408279	0.000569984	0.0016265	0.00447862	0.00385198	0.0107217
	Na	0.0103661	0.00618639	0.0100285	0.00403593	0.00924065	0.00840019	0.0117893	0.00516341	0.00608516	0.00545457	0.0067661	0.00650157	0.0137623	0.0222473	0.0265263	0.00646262	0.013189	0.0295726
	K	0.905481	0.889327	0.874892	0.905938	0.902816	0.876252	0.893983	0.866059	0.901017	0.862621	0.890249	0.902	0.88751	0.884759	0.910065	0.8386	0.897948	0.860115
	XMg	0.77868	0.780076	0.778089	0.796699	0.809967	0.794073	0.795144	0.786545	0.765007	0.795652	0.799307	0.78471	0.762629	0.775999	0.783835	0.776181	0.753411	0.700326
	Si(T1+T2)	3.56445	3.55483	3.59433	3.5788	3.57019	3.61198	3.53358	3.5993	3.64366	3.62041	3.59305	3.59472	3.53667	3.5069	3.47537	3.50874	3.50682	3.41884
	Ti(T2)	0.00690707	0.00544616	0.00454103	0.00447096	0.00714938	0.00404656	0.00580016	0.00370488	0.00341511	0.00518005	0.004993	0.00576034	0.00519809	0.00492568	0.00574501	0.00599454	0.00750245	0.00942879
	Al(IV) (T2)	0.442455	0.450619	0.410206	0.425668	0.436962	0.392064	0.472223	0.4044	0.359756	0.384767	0.411939	0.411039	0.468527	0.498026	0.530376	0.497258	0.500678	0.590591
	Al(VI) (M2)	1.4366	1.43723	1.41176	1.42336	1.43556	1.39716	1.46756	1.41459	1.34939	1.39517	1.4162	1.40897	1.44568	1.47461	1.49534	1.39772	1.42873	1.5105
	Mg (M2)	0.439089	0.439397	0.45876	0.460921	0.457598	0.479101	0.424627	0.461941	0.498331	0.482075	0.466636	0.465679	0.423766	0.410281	0.397488	0.467774	0.432606	0.345023
	Fe (M2)	0.1248	0.123877	0.130838	0.117618	0.107361	0.124245	0.109398	0.125363	0.153076	0.123812	0.117165	0.127762	0.131899	0.118432	0.109618	0.134887	0.141591	0.147638
	Fe + Mg (M2)	0.563889	0.563274	0.589597	0.578539	0.564959	0.603346	0.534026	0.587304	0.651407	0.605887	0.583801	0.593441	0.555665	0.528713	0.507106	0.602661	0.574196	0.492661
	Mn (M2)	0.000487598	0.000500429	0.00135341	0.00189474	0.000521661	0.000509453	0.00158656	0.00189299	0.000795702	0.00106176	0	0.00241137	0.0013421	0.00332386	0.00244491	0.000382993	0.00292347	0.00315838
	Mg (M1)	0.00868992	0.0256095	0.0242323	0.0176155	0.00634341	0.0221993	0.0155389	0.021306	0.0265201	0.0238296	0.0185785	0.00868723	0.0253417	0.0214439	0.0100929	0.0593539	0.0282488	0.0267274
	Fe (M1)	0.00246989	0.00722	0.00691102	0.0044951	0.00148828	0.00575694	0.00400335	0.00578211	0.00814639	0.00612016	0.00466478	0.00238339	0.00788769	0.00619004	0.0027834	0.0171152	0.00924575	0.0114368
	vac (M1)	0.98884	0.96717	0.968857	0.977889	0.992168	0.972044	0.980458	0.972912	0.965334	0.97005	0.976757	0.988929	0.966771	0.972366	0.987124	0.923531	0.962505	0.961836
	K (A)	0.905481	0.889327	0.874892	0.905938	0.902816	0.876252	0.893983	0.866059	0.901017	0.862621	0.890249	0.902	0.88751	0.884759	0.910065	0.8386	0.897948	0.860115
	Na (A)	0.0103661	0.00618639	0.0100285	0.00403593	0.00924065	0.00840019	0.0117893	0.00516341	0.00608516	0.00545457	0.0067661	0.00650157	0.0137623	0.0222473	0.0265263	0.00646262	0.013189	0.0295726
	v (A)	0.0841534	0.104486	0.11508	0.0900258	0.0879434	0.115348	0.094228	0.128778	0.0928983	0.131925	0.102984	0.0914986	0.0987276	0.0929939	0.0634084	0.154937	0.0888632	0.110313
	Paragonite	0.0103661	0.00618639	0.0100285	0.00403593	0.00924065	0.00840019	0.0117893	0.00516341	0.00608516	0.00545457	0.0067661	0.00650157	0.0137623	0.0222473	0.0265263	0.00646262	0.013189	0.0295726
	Phlogopite	0.00868992	0.0256095	0.0242323	0.0176155	0.00634341	0.0221993	0.0155389	0.021306	0.0265201	0.0238296	0.0185785	0.00868723	0.0253417	0.0214439	0.0100929	0.0593539	0.0282488	0.0267274
	Annite	0.00246989	0.00722	0.00691102	0.0044951	0.00148828	0.00575694	0.00400335	0.00578211	0.00814639	0.00612016	0.00466478	0.00238339	0.00788769	0.00619004	0.0027834	0.0171152	0.00924575	0.0114368
	Mg-Celadonite	0.368621	0.347052	0.36937	0.385846	0.384811	0.391152	0.344734	0.367176	0.418723	0.384545	0.387725	0.390364	0.330024	0.317368	0.318406	0.269959	0.309244	0.209465
	Fe-Celadonite	0.104771	0.0978429	0.105344	0.0984599	0.0902837	0.101437	0.0888151	0.0996457	0.128623	0.098763	0.0973518	0.107099	0.102721	0.0916122	0.0878094	0.0778451	0.101215	0.0896314
	Pyrophyllite	0.0841534	0.104486	0.11508	0.0900258	0.0879434	0.115348	0.094228	0.128778	0.0928983	0.131925	0.102984	0.0914986	0.0987276	0.0929939	0.0634084	0.154937	0.0888632	0.110313
	Muscovite	0.420929	0.411603	0.369035	0.399522	0.41989	0.355707	0.440891	0.372148	0.319004	0.349363	0.381929	0.393467	0.421535	0.448144	0.490973	0.414327	0.449994	0.522854
	CeladoniteTOT	0.473392	0.444894	0.474714	0.484306	0.475095	0.492589	0.433549	0.466822	0.547346	0.483308	0.485077	0.497462	0.432746	0.408981	0.406216	0.347804	0.410459	0.299096
	ms	0.465276	0.477119	0.432238	0.449981	0.464364	0.415208	0.497491	0.440864	0.365648	0.416839	0.437104	0.438437	0.485616	0.509618	0.53152	0.539071	0.515078	0.614023
	pg	0.0114582	0.00717109	0.011746	0.00454566	0.0102194	0.00980533	0.0133027	0.00611681	0.00697492	0.00650806	0.00774355	0.00724465	0.0158544	0.0252991	0.028717	0.00840837	0.0150966	0.034729
	cel	0.523266	0.51571	0.556016	0.545473	0.525416	0.574987	0.489206	0.553019	0.627377	0.576653	0.555153	0.554318	0.49853	0.465082	0.439763	0.45252	0.469825	0.351248
	Villa and Parra (2000)
	Mg+Fe	0.0681774	0.0527204	0.0525969	0.0500117	0.0742008	0.0548444	0.0613919	0.066306	0.0347279	0.0626797	0.0522371	0.0738377	0.0564608	0.0644648	0.075138	0.101918	0.0887483	0.117236
	K	0	0	0	0	0	0	0	0	0	0	0	0	0	0	0	0	0	0
	Si	0.00690707	0.00544616	0.00454103	0.00447096	0.00714938	0.00404656	0.00580016	0.00370488	0.00341511	0.00518005	0.004993	0.00576034	0.00519809	0.00492568	0.00574501	0.00599454	0.00750245	0.00942879
	Al(VI)	-0.0676898	-0.0522199	-0.0512435	-0.048117	-0.0736792	-0.0543349	-0.0598053	-0.064413	-0.0339322	-0.061618	-0.0522371	-0.0714263	-0.0551187	-0.0611409	-0.0726931	-0.101535	-0.0858248	-0.114078
	Analyses highlighted in red fail major element criteria of Villa and Parra (2000).
	Analyses highlighted in orange fail major element criteria of Villa and Parra (2000) by a small margin, but are plotted as representative.
	†Sample rejected only for failing mica purity tests of Villa and Parra (2000).

## Sheet: EV22-17
		Table S1i. White mica mineral chemistry from sample EV22-17.
		EV22-17
		1†	2†	3†	4†	5†	6†	7†	8†	9†	10†	11†	12	13
	Microstructure	shear band					foliation			vein		isolated grain	-
	SiO2	52.0483	46.1621	54.0567	50.7139	54.4031	51.2621	49.5342	51.6637	47.1523	52.4265	50.8933	52.1494	44.556
	TiO2	0.140249	0.841829	0.087005	0.100262	0.115856	0.14398	0.151374	0.110772	0.104885	0.151346	0.112263	0.107792	0.081479
	Al2O3	24.6286	30.7307	26.3465	24.88	22.7397	24.531	25.1216	21.6848	23.9215	26.9248	27.3464	23.8378	21.5659
	Cr2O3	0.402084	0.01025	0.5022	0.88138	0.470439	0.325285	0.206245	0.517278	0.443956	0.584831	0.367002	0.692546	0.318511
	FeO	3.22773	2.87557	1.76128	3.01863	2.42013	3.17777	4.61805	3.27425	5.32095	1.61464	2.66599	1.86462	7.87196
	MnO	0.009122	0.030375	0.052663	0.005518	0.036422	0.045745	0.002634	0.026482	0.103241	0.029654	0.017798	0.045012	0.074271
	MgO	5.0324	4.3139	4.41735	4.68081	5.46585	5.55855	6.6652	6.88374	8.5907	4.09377	3.80765	4.52637	10.5895
	CaO	0.095739	0.019427	0.001671	0.089179	0.067945	0.151716	0.204677	0.172061	0.15057	0.044591	0.11396	0.095645	0.384688
	Na2O	0.072433	0.045658	0.288605	0.069137	0.119486	0.195123	0.210268	0.036957	0.104438	0.197779	0.166301	0.07676	0.095853
	K2O	9.3159	9.65354	10.0588	8.77582	10.1603	9.07656	8.35318	8.80047	7.57705	10.0115	8.93346	9.18981	5.91878
	Cl	0.013457	0.003745	0.003585	0.030069	0.026751	0	0	0.001895	0	0	0.045301	0.037461	0.006039
	F	0	0	0	0	0	0	0.007011	0.016453	0	0	0	0.035127	0.011922
	TOTAL	94.9726	94.6833	97.5728	93.2146	95.9992	94.4678	95.0674	93.1705	93.4696	96.0794	94.4241	92.5858	91.4569
	SiO2	0.866317	0.768344	0.899745	0.844106	0.905511	0.853231	0.824471	0.859915	0.784825	0.872612	0.847092	0.867999	0.741611
	TiO2	0.00175605	0.0105405	0.00108939	0.00125538	0.00145063	0.00180277	0.00189535	0.00138697	0.00131326	0.001895	0.00140564	0.00134966	0.0010202
	Al2O3	0.241552	0.3014	0.2584	0.244017	0.223026	0.240594	0.246387	0.212679	0.234617	0.264072	0.268207	0.233796	0.211513
	Cr2O3	0.00264546	6.74386e-05	0.00330416	0.00579893	0.0030952	0.00214017	0.00135696	0.00340337	0.00292096	0.00384783	0.00241465	0.00455652	0.0020956
	FeO	0.0449269	0.0400252	0.0245153	0.0420165	0.0336859	0.0442315	0.0642789	0.0455744	0.0740626	0.0224742	0.037108	0.0259537	0.10957
	MnO	0.000128592	0.000428194	0.000742387	7.77869e-05	0.000513439	0.000644864	3.71313e-05	0.000373315	0.00145538	0.000418031	0.000250897	0.000634531	0.00104699
	MgO	0.12486	0.107033	0.1096	0.116136	0.135614	0.137914	0.165372	0.170794	0.213145	0.101571	0.0944723	0.112305	0.262738
	CaO	0.00170727	0.000346432	2.97981e-05	0.00159028	0.00121163	0.00270547	0.0036499	0.00306828	0.00268504	0.000795169	0.00203219	0.00170559	0.00685995
	Na2O	0.00116867	0.00073667	0.0046565	0.00111549	0.00192785	0.00314822	0.00339257	0.000596284	0.00168506	0.00319107	0.00268319	0.00123849	0.00154654
	K2O	0.0988949	0.102479	0.106781	0.0931616	0.107859	0.0963541	0.0886749	0.0934232	0.0804358	0.106279	0.094835	0.0975564	0.0628321
	O	2.74042	2.71322	2.83311	2.69427	2.7731	2.72327	2.72137	2.68468	2.65836	2.7875	2.74024	2.69315	2.57068
	Norm	0.249129	0.246656	0.257555	0.244934	0.2521	0.24757	0.247397	0.244062	0.241669	0.253409	0.249113	0.244832	0.233698
	Si	3.47738	3.11504	3.49341	3.44627	3.59188	3.44642	3.33258	3.52335	3.24752	3.44349	3.40043	3.54529	3.17337
	Ti	0.00704876	0.0427336	0.00422972	0.00512538	0.00575419	0.00728186	0.00766116	0.00568287	0.00543414	0.00747802	0.00564259	0.00551261	0.00436544
	Al	1.93917	2.44388	2.00656	1.99252	1.76934	1.94365	1.99183	1.74283	1.94164	2.08416	2.1533	1.90985	1.81014
	Cr	0.0212377	0.000546823	0.0256579	0.0473511	0.0245553	0.0172894	0.0109699	0.0278894	0.0241732	0.0303685	0.0193859	0.0372217	0.0179343
	Fe	0.180336	0.162271	0.0951848	0.171542	0.133621	0.178663	0.259821	0.186733	0.306463	0.0886876	0.148961	0.106006	0.468853
	Mn	0.000516167	0.001736	0.00288244	0.000317584	0.00203665	0.00260478	0.000150088	0.00152959	0.00602221	0.00164963	0.00100716	0.0025917	0.0044801
	Mg	0.501185	0.433936	0.425539	0.474155	0.537939	0.557072	0.668446	0.699797	0.881973	0.400819	0.379235	0.458701	1.12426
	Ca	0.00685293	0.00140451	0.000115696	0.00649271	0.00480615	0.0109281	0.0147532	0.0125717	0.0111104	0.00313788	0.00815771	0.00696638	0.0293538
	Na	0.00938205	0.00597325	0.0361593	0.00910853	0.0152943	0.025433	0.0274261	0.00488633	0.0139452	0.0251851	0.0215419	0.010117	0.0132354
	K	0.793924	0.830948	0.829191	0.760709	0.855683	0.778399	0.716863	0.76557	0.665669	0.838795	0.761382	0.796926	0.537719
	XMg	0.735392	0.727827	0.817207	0.73433	0.801028	0.757164	0.720101	0.789366	0.742129	0.818823	0.717982	0.812281	0.7057
	Si(T1+T2)	3.47738	3.11504	3.49341	3.44627	3.59188	3.44642	3.33258	3.52335	3.24752	3.44349	3.40043	3.54529	3.17337
	Ti(T2)	0.00704876	0.0427336	0.00422972	0.00512538	0.00575419	0.00728186	0.00766116	0.00568287	0.00543414	0.00747802	0.00564259	0.00551261	0.00436544
	Al(IV) (T2)	0.529672	0.927694	0.510823	0.55886	0.413879	0.560859	0.675081	0.482336	0.757912	0.563991	0.605209	0.460221	0.830998
	Al(VI) (M2)	1.40949	1.51619	1.49574	1.43366	1.35547	1.38279	1.31675	1.2605	1.18372	1.52016	1.54809	1.44963	0.979141
	Mg (M2)	0.434633	0.353394	0.414441	0.416116	0.517922	0.469302	0.492116	0.584947	0.610252	0.394251	0.325187	0.449163	0.723582
	Fe (M2)	0.156389	0.132152	0.0927024	0.150545	0.128649	0.150513	0.191282	0.156087	0.212047	0.0872342	0.127731	0.103802	0.301757
	Fe + Mg (M2)	0.591022	0.485546	0.507143	0.56666	0.646571	0.619816	0.683399	0.741034	0.822299	0.481485	0.452919	0.552965	1.02534
	Mn (M2)	0.000516167	0.001736	0.00288244	0.000317584	0.00203665	0.00260478	0.000150088	0.00152959	0.00602221	0.00164963	0.00100716	0.0025917	0.0044801
	Mg (M1)	0.0665521	0.0805418	0.0110978	0.0580391	0.0200167	0.0877698	0.176329	0.114849	0.271721	0.0065682	0.0540475	0.00953857	0.400678
	Fe (M1)	0.0239467	0.0301188	0.00248236	0.0209977	0.00497205	0.0281493	0.0685381	0.0306463	0.0944159	0.00145332	0.0212295	0.00220438	0.167096
	vac (M1)	0.909501	0.889339	0.98642	0.920963	0.975011	0.884081	0.755133	0.854504	0.633864	0.991978	0.924723	0.988257	0.432226
	K (A)	0.793924	0.830948	0.829191	0.760709	0.855683	0.778399	0.716863	0.76557	0.665669	0.838795	0.761382	0.796926	0.537719
	Na (A)	0.00938205	0.00597325	0.0361593	0.00910853	0.0152943	0.025433	0.0274261	0.00488633	0.0139452	0.0251851	0.0215419	0.010117	0.0132354
	v (A)	0.196694	0.163079	0.134649	0.230183	0.129022	0.196168	0.255711	0.229544	0.320386	0.13602	0.217076	0.192957	0.449046
	Paragonite	0.00938205	0.00597325	0.0361593	0.00910853	0.0152943	0.025433	0.0274261	0.00488633	0.0139452	0.0251851	0.0215419	0.010117	0.0132354
	Phlogopite	0.0665521	0.0805418	0.0110978	0.0580391	0.0200167	0.0877698	0.176329	0.114849	0.271721	0.0065682	0.0540475	0.00953857	0.400678
	Annite	0.0239467	0.0301188	0.00248236	0.0209977	0.00497205	0.0281493	0.0685381	0.0306463	0.0944159	0.00145332	0.0212295	0.00220438	0.167096
	Mg-Celadonite	0.201229	-0.0660673	0.289722	0.154912	0.366149	0.183971	0.0498369	0.227432	-0.0581074	0.245638	0.127596	0.281717	-0.197627
	Fe-Celadonite	0.0724059	-0.024706	0.0648053	0.0560449	0.0909496	0.0590028	0.0193713	0.0606878	-0.0201908	0.0543512	0.0501188	0.0651051	-0.0824167
	Pyrophyllite	0.196694	0.163079	0.134649	0.230183	0.129022	0.196168	0.255711	0.229544	0.320386	0.13602	0.217076	0.192957	0.449046
	Muscovite	0.429791	0.81106	0.461084	0.470715	0.373596	0.419506	0.402788	0.331954	0.377831	0.530785	0.50839	0.438361	0.249988
	CeladoniteTOT	0.273634	-0.0907734	0.354528	0.210957	0.457099	0.242974	0.0692081	0.28812	-0.0782982	0.299989	0.177715	0.346822	-0.280044
	ms	0.602955	1.11676	0.541324	0.681425	0.441609	0.609825	0.806508	0.53116	1.20529	0.620106	0.718423	0.55119	-14.8627
	pg	0.0131621	0.00822467	0.0424519	0.0131859	0.0180786	0.0369712	0.0549158	0.00781862	0.0444854	0.0294233	0.0304416	0.012721	-0.786889
	cel	0.383883	-0.124987	0.416224	0.305389	0.540313	0.353204	0.138576	0.461021	-0.249773	0.350471	0.251135	0.436089	16.6496
	Villa and Parra (2000)
	Mg+Fe	0.13639	0.354999	0.125455	0.19763	0.139495	0.145003	0.124456	0.161922	0.168325	0.165453	0.12465	0.182657	0.169834
	K	0	0	0	0	0	0	0	0	0	0	0	0	0
	Si	0.00704876	0.0427336	0.00422972	0.00512538	0.00575419	0.00728186	0.00766116	0.00568287	0.00543414	0.00747802	0.00564259	0.00551261	0.00436544
	Al(VI)	-0.135874	-0.353263	-0.122573	-0.197312	-0.137458	-0.142399	-0.124306	-0.160393	-0.162302	-0.163804	-0.123643	-0.180066	-0.165354
	Analyses highlighted in red fail major element criteria of Villa and Parra (2000).
	Analyses highlighted in orange fail major element criteria of Villa and Parra (2000) by a small margin, but are plotted as representative.
	†Sample rejected only for failing mica purity tests of Villa and Parra (2000).
