# Supplementary material for: Strain Partitioning in a Flattening Shear Zone: Re‐Evaluation of a Cycladic Style Detachment
Source: Tectonics. 2024 Nov 21;43(11):e2024TC008412. doi: 10.1029/2024TC008412 (PMC11582021; doi:10.1029/2024TC008412)
Supplement: Supplementary file 3 — Table S2 [file TECT-43-0-s001.xlsx]

## Sheet: 40Ar39Ar Data
				Table S2. Analytical results for in situ white mica 40Ar/39Ar analyses from the Basal Unit schists of southern Evia.
				Corrected unknown values																	Blank values
	Sample	Age (Ma)	±1σ	40Ar (fA)	±1σ	39Ar (fA)	±1σ	38Ar (fA)	±1σ	37Ar (fA)	±1σ	36Ar (fA)	±1σ	Ca/K	±1σ	Cl/K	±1σ	%40Ar*	40Ar*/39ArK	±1σ	40Ar (fA)	±1σ	39Ar (fA)	±1σ	38Ar (fA)	±1σ	37Ar (fA)	±1σ	36Ar (fA)	±1σ	J	±1σ
	EV19-03	Chip 1; J: 0.01708581 ± 0.00000909
		25.0033	1.42795	1.46364	0.0305109	1.49109	0.0133083	0.00685184	0.0161343	-0.0298485	0.0131834	0.000748595	0.000207822	-0.360551	0.159065	-0.0223563	0.0313521	83.2865	0.816779	0.0469704	0.875604	0.0212662	0.00858861	0.0100255	0.0139525	0.0112774	0.050871	0.00908005	0.0040138	0.00014917	0.0170858	9.0916e-06
		25.7281	1.04469	2.08342	0.0310977	2.19099	0.0136574	0.0147812	0.0160242	-0.0151749	0.0126972	0.000766957	0.000226921	-0.12518	0.104372	-0.0160286	0.0211932	88.4769	0.840622	0.0343777	1.08986	0.021003	0.0251742	0.00977705	-0.0052006	0.0116679	0.0395299	0.00933465	0.00512326	0.0001709	0.0170858	9.0916e-06
		24.6534	1.0618	2.30784	0.0346032	2.39834	0.0133138	0.0570781	0.0142648	-0.00118102	0.0128033	0.00126674	0.00025378	-0.00931374	0.0962094	0.033296	0.01724	83.7517	0.805271	0.0349197	1.01192	0.0240431	0.00843169	0.00988041	-0.00132691	0.00916785	0.023678	0.00870405	0.00460942	0.000161367	0.0170858	9.0916e-06
		23.3239	0.994748	2.60307	0.0329192	2.54157	0.012017	0.00945424	0.0143692	-0.0177362	0.0130818	0.00219832	0.000254455	-0.126278	0.0928137	-0.0250785	0.0163828	74.4195	0.761561	0.0326905	1.05003	0.0240265	0.00975546	0.00788591	0.00885617	0.0107251	0.0293937	0.00984089	0.0046169	0.000157394	0.0170858	9.0916e-06
		26.4782	0.949345	2.48799	0.0322831	2.58112	0.0136177	0.0599226	0.0167768	-0.00618753	0.0126713	0.000840396	0.000245175	-0.0437223	0.0886377	0.0317134	0.0188385	89.8431	0.865312	0.031253	1.06595	0.0214715	0.0225678	0.00951386	0.0119091	0.0114031	0.0166082	0.00871233	0.00464027	0.000177515	0.0170858	9.0916e-06
		26.4608	0.890073	2.52029	0.0308269	2.63092	0.0137384	0.0660169	0.0155141	0.0155156	0.0125167	0.000863517	0.000233839	0.106113	0.0859618	0.0371616	0.0170929	90.3384	0.86474	0.0293014	0.998997	0.0213466	0.0162151	0.00973831	-0.0104179	0.01104	0.0139975	0.00862204	0.00449383	0.000157827	0.0170858	9.0916e-06
		Chip 2; J: 0.01708581 ± 0.00000909
		22.9156	1.06623	1.85493	0.0303491	2.12836	0.0134855	0.0228329	0.0158697	-0.00583118	0.0126849	0.00086383	0.000225943	-0.0499674	0.10774	-0.00451742	0.0216077	85.9128	0.748147	0.0350318	1.01726	0.0232901	0.0037989	0.00968309	0.0160211	0.0109273	0.0351395	0.00875069	0.00416883	0.000150587	0.0170858	9.0916e-06
		25.3045	1.16874	2.12761	0.0319515	2.26869	0.0128628	0.0160537	0.0155576	-0.00880938	0.0130992	0.000817414	0.000270552	-0.0716861	0.10594	-0.0150757	0.0198718	88.2233	0.826686	0.0384507	1.03499	0.0247819	0.0406042	0.0088214	0.021644	0.00982624	0.0404988	0.00904656	0.00542664	0.00016324	0.0170858	9.0916e-06
		23.2608	1.5309	1.33931	0.0364545	1.59557	0.0121269	0.0186715	0.0141311	0.0145793	0.0140374	0.000460373	0.000237596	0.167334	0.161551	-0.00161856	0.0256674	90.5477	0.759488	0.0503082	0.980463	0.0251207	0.036157	0.00875613	0.0148177	0.0100578	0.0303964	0.00966265	0.00518355	0.000176576	0.0170858	9.0916e-06
		21.6954	1.22303	1.72263	0.0297691	1.93648	0.0129807	0.0441899	0.0176656	-0.00698696	0.0144895	0.00116827	0.000238528	-0.0668075	0.137632	0.030413	0.0264385	79.6626	0.708067	0.0401562	0.935905	0.0221767	0.0351276	0.00900538	0.000824138	0.0125449	0.0406789	0.00938296	0.00441244	0.000184785	0.0170858	9.0916e-06
		25.0876	1.20464	1.74879	0.0333258	1.8957	0.013092	0.0340349	0.0149809	0.000988846	0.0136124	0.000656559	0.000222483	0.00916212	0.132169	0.016457	0.0229031	88.911	0.81955	0.039627	0.934901	0.0238755	0.0290968	0.00921748	-0.00716568	0.0116298	0.0411575	0.0105059	0.00480877	0.00014971	0.0170858	9.0916e-06
	EV20-14;	Chip 1; J: 0.01708581 ± 0.00000909
		43.8582	0.953875	4.33476	0.0333913	2.64571	0.0123239	0.0239161	0.0155311	0.0220941	0.0137936	0.0018109	0.000251143	0.153373	0.0960344	-0.00955058	0.0170125	87.9702	1.44024	0.0317061	0.949742	0.0223284	0.0285626	0.00862003	0.0126852	0.0107252	0.0186642	0.00918082	0.00500232	0.000154428	0.0170858	9.0916e-06
		37.6237	1.1315	7.48503	0.0320221	2.99795	0.0123681	0.0443725	0.0149706	0.0151484	0.0127197	0.012839	0.000358984	0.0927426	0.0782453	0.00518572	0.0144721	49.4375	1.23336	0.0374803	0.908302	0.0234177	0.0210702	0.00843983	0.007152	0.00869118	0.0247623	0.00881605	0.00433581	0.000174059	0.0170858	9.0916e-06
		38.56	1.00405	6.86674	0.0344161	3.09849	0.0121084	0.0282155	0.0143727	0.0115421	0.0139902	0.00998766	0.000322675	0.0682974	0.0833176	-0.0107425	0.0134426	57.0977	1.26439	0.033276	0.91842	0.0254374	0.0285193	0.00788973	0.00501119	0.0108223	0.0208418	0.00921247	0.00455968	0.000165031	0.0170858	9.0916e-06
		41.572	0.894802	8.75412	0.0316075	3.3458	0.0125194	0.0192529	0.015134	-0.00591591	0.0136942	0.0141357	0.000310987	-0.0330847	0.0755678	-0.0210053	0.0131077	52.1854	1.36429	0.0297049	0.90917	0.0222957	0.0314205	0.0089118	0.0152217	0.0104037	0.0375234	0.00928685	0.00426756	0.000139207	0.0170858	9.0916e-06
		41.9598	1.13301	6.10867	0.03434	2.58557	0.0129145	0.0419488	0.0166718	-0.0103969	0.0139656	0.0085816	0.000299797	-0.0756365	0.101007	0.00982357	0.018686	58.339	1.37717	0.0376209	1.05218	0.023865	0.00502616	0.00878732	-0.0119278	0.0124171	0.0239641	0.0103151	0.00477533	0.000163482	0.0170858	9.0916e-06
		40.5584	1.39117	9.31367	0.0349587	2.71037	0.0134948	0.0389599	0.0166672	-0.00759706	0.0123075	0.0192777	0.000399665	-0.0528888	0.0849691	0.00240228	0.0178206	38.7554	1.33065	0.0461569	0.926024	0.023916	0.00431159	0.00879587	0.0183793	0.0120412	0.0395943	0.00871457	0.00442485	0.000173755	0.0170858	9.0916e-06
		Chip 2; J: 0.01708581 ± 0.00000909
		47.0277	1.39955	7.1798	0.0313865	2.2343	0.0130863	0.0286868	0.0157524	0.0317686	0.0139673	0.0126763	0.000326472	0.265818	0.117083	-0.00124575	0.0204332	48.1349	1.54568	0.0466018	0.965921	0.0227603	0.0133381	0.00877669	0.00304436	0.0112583	0.00619957	0.0100349	0.00442473	0.000150544	0.0170858	9.0916e-06
		49.3637	1.62259	7.90678	0.0311247	2.17738	0.0135425	0.0148027	0.0152378	0.0406969	0.0139089	0.0148804	0.000374876	0.350011	0.119808	-0.0193793	0.0202824	44.7391	1.62351	0.0540985	0.98177	0.0209466	0.0144857	0.0096225	0.00212897	0.0114221	0.00497431	0.0101268	0.0045822	0.000168421	0.0170858	9.0916e-06
		45.8352	1.03736	4.37582	0.0319779	2.31704	0.0133554	0.0142541	0.0140369	-0.0146473	0.0139307	0.0029429	0.000235999	-0.119021	0.112778	-0.0182515	0.0175547	79.8115	1.50599	0.0345187	0.971226	0.0228294	0.0136694	0.00945532	0.00378988	0.00999602	0.0496552	0.0102304	0.00447593	0.000143087	0.0170858	9.0916e-06
	EV20-20	Chip 1; J: 0.01708581 ± 0.00000909
		34.8834	1.28598	2.37141	0.0315855	1.69428	0.0133162	0.0200529	0.0150906	0.0065993	0.0133205	0.00148062	0.000210436	0.0726753	0.147584	-0.00155546	0.0258121	81.7028	1.14266	0.0425328	0.926318	0.0186636	0.0257929	0.00931196	0.0173125	0.0106758	0.0186035	0.00899348	0.00452808	0.000142099	0.0170858	9.0916e-06
		Chip 2; J: 0.01708581 ± 0.00000909
		35.2277	1.67103	0.563488	0.0309668	1.63285	0.0137044	-0.00274542	0.016765	-0.0197334	0.0131919	-0.00453547	0.000279962	-0.227553	0.151826	-0.0387536	0.0297502	334.714	1.15405	0.0552788	2.52608	0.0211813	0.0171652	0.00987102	0.0127213	0.0118227	0.0409408	0.00987181	0.00991035	0.000227037	0.0170858	9.0916e-06
		29.7636	2.21905	1.58724	0.0314672	1.03028	0.0127548	0.0215466	0.0156305	-0.00138671	0.0134751	0.00197016	0.000225555	-0.0257503	0.245956	0.0241793	0.0439686	63.2465	0.97357	0.0731855	0.90491	0.0222735	0.00129501	0.00922211	0.00539561	0.0111404	0.0193386	0.00947424	0.0041041	0.000151383	0.0170858	9.0916e-06
		34.3542	1.23306	2.42359	0.0324422	1.77871	0.0128461	0.0223796	0.015625	0.00200829	0.0130376	0.0014242	0.000211466	0.020807	0.137928	0.00064392	0.025457	82.6439	1.12516	0.0407706	0.906525	0.0215154	0.0231106	0.00954959	-0.00282687	0.0105617	0.0159093	0.00991699	0.00436654	0.000146314	0.0170858	9.0916e-06
		31.2803	0.805505	3.3373	0.0260104	1.92934	0.0082823	0.027763	0.0117467	0.0186621	0.0090449	0.00465161	0.000144676	0.192007	0.0932821	0.00501699	0.0176448	59.2215	1.02361	0.0265884	0	0	0	0	0	0	0	0	0	0	0.0170858	9.0916e-06
		Chip 4; 0.01701518 ± 0.00001430
		35.8687	1.02926	2.87049	0.0339331	2.05809	0.0132366	0.0214761	0.0136422	-0.0272794	0.0132679	0.00140703	0.000198789	-0.26535	0.128844	-0.00553039	0.0192071	84.692	1.18014	0.0342019	0.582523	0.0226428	0.0352585	0.0094091	-0.0156115	0.00949717	0.0372381	0.009312	0.00285331	0.000135305	0.0170152	1.43036e-05
		29.3121	1.6001	1.58292	0.0321271	1.33836	0.0124907	-0.00981603	0.0146448	0.0119843	0.014393	0.00101609	0.000206338	0.180824	0.217715	-0.0570407	0.0317106	81.4556	0.962658	0.0529779	0.5993	0.0239053	0.0279551	0.00956221	0.0179327	0.0098755	0.0224515	0.0100595	0.00334218	0.000138348	0.0170152	1.43036e-05
		40.6019	1.3857	2.63064	0.0334457	1.60624	0.0135945	-0.00906397	0.0150473	-0.00220065	0.0127602	0.00160775	0.000212582	-0.0281862	0.160887	-0.0522786	0.027146	81.7435	1.33763	0.0461674	0.567153	0.0218902	0.0106332	0.0100696	0.0259202	0.0102462	0.0385646	0.00929658	0.00310953	0.000147216	0.0170152	1.43036e-05
		32.3608	1.44532	1.99226	0.0328646	1.6068	0.0132987	-0.00476308	0.0147931	0.00956728	0.0147016	0.000970558	0.000226996	0.126206	0.194621	-0.0442945	0.0266791	85.8576	1.06368	0.0479343	0.72016	0.023992	0.0300175	0.00868699	0.0178888	0.0100129	0.000773633	0.0104777	0.00361228	0.000153808	0.0170152	1.43036e-05
	EV21-07	Chip 2; 0.01701518 ± 0.00001430
		27.0251	0.91115	2.19306	0.0340745	2.31319	0.0128329	0.0394104	0.0163444	0.00277472	0.0132913	0.000476889	0.000199003	0.0234676	0.114518	0.013877	0.0204767	93.634	0.886986	0.0301292	0.540178	0.023145	0.0200001	0.00819045	-0.00421159	0.0115605	0.0276754	0.00885008	0.00318462	0.000127151	0.0170152	1.43036e-05
		23.6528	0.900962	2.55457	0.0317068	2.29957	0.0137759	0.0316412	0.0159341	-0.0349383	0.0130961	0.00250441	0.000198787	-0.30338	0.113555	0.00388016	0.0200782	69.8813	0.775576	0.0297367	0.521538	0.0211392	0.0242264	0.00950079	0.00365961	0.0123105	0.0458586	0.00920633	0.00291077	0.000134517	0.0170152	1.43036e-05
		28.4723	0.874118	3.01529	0.0345304	2.54123	0.0130722	0.0339232	0.0157399	0.0181541	0.0139609	0.00220443	0.000211986	0.151415	0.116788	0.00283669	0.0179497	78.8515	0.934859	0.0289279	0.79646	0.0258016	0.0166264	0.00865859	-0.00187095	0.0104666	0.0108531	0.0102824	0.00360436	0.000135196	0.0170152	1.43036e-05
		26.6452	0.936843	2.35741	0.0336987	2.31365	0.0127945	0.011958	0.0154644	0.00769194	0.0153123	0.0011365	0.00020662	0.0659776	0.132219	-0.0206687	0.019369	85.8888	0.874426	0.0309723	0.558251	0.0244857	0.000965483	0.00962895	-0.00230323	0.0105922	0.0351096	0.0105373	0.00314403	0.000140891	0.0170152	1.43036e-05
		Chip 3; 0.01701518 ± 0.00001430
		27.1001	0.741895	3.78136	0.0338213	3.13763	0.0134526	0.0110609	0.015644	0.0125336	0.0138774	0.00336377	0.000227366	0.0805098	0.0896313	-0.0257456	0.0144484	73.8642	0.889466	0.0245334	0.56592	0.0237359	0.0167935	0.00931899	0.0170209	0.0114252	0.0166918	0.00926087	0.00304605	0.000128823	0.0170152	1.43036e-05
		23.3989	0.749326	2.70631	0.0330628	2.84521	0.0119928	0.00666837	0.0147338	-0.021255	0.012581	0.00169205	0.000205084	-0.151992	0.0897034	-0.0289207	0.015005	80.7296	0.767199	0.0247284	0.650885	0.0225935	0.0155753	0.00855403	0.02401	0.0101993	0.0335277	0.00956226	0.00302446	0.000124025	0.0170152	1.43036e-05
		36.6	0.763975	4.14959	0.031009	2.92627	0.0140197	0.0454929	0.0141017	-0.00704867	0.0132312	0.00208072	0.000218377	-0.0493346	0.0917815	0.00927764	0.0139656	85.0092	1.20444	0.025397	0.517004	0.0212794	0.0341227	0.00944193	0.015421	0.00940444	0.0368222	0.00921417	0.00322044	0.000129673	0.0170152	1.43036e-05
		27.0105	0.731856	3.10803	0.0318131	2.98078	0.0136476	0.0378897	0.0163676	0.0138543	0.0131239	0.00159914	0.000212274	0.093966	0.089432	0.00116586	0.015913	85.0892	0.886503	0.0242003	0.593512	0.0225713	0.0374534	0.00953219	-0.00376709	0.0117442	0.0352259	0.0091852	0.00280983	0.000150027	0.0170152	1.43036e-05
		Italicized analyses were rejected due to low %40Ar yields.
		paragonite
				Table S2 cont.
				Corrected unknown values																	Blank values
	Sample Grain	Age (Ma)	±1σ	40Ar (fA)	±1σ	39Ar (fA)	±1σ	38Ar (fA)	±1σ	37Ar (fA)	±1σ	36Ar (fA)	±1σ	Ca/K	±1σ	Cl/K	±1σ	%40Ar*	40Ar*/39ArK	±1σ	40Ar (fA)	±1σ	39Ar (fA)	±1σ	38Ar (fA)	±1σ	37Ar (fA)	±1σ	36Ar (fA)	±1σ	J	±1σ
	EV22-03	Chip 1; J: 0.01699999 ± 0.00000484
		46.8264	0.90116	4.40092	0.0275102	2.44514	0.0122493	0.0633733	0.0149584	-0.0236165	0.0140174	0.00202009	0.000219128	-0.196832	0.116563	0.039258	0.0177298	86.015	1.54675	0.0301547	0.52844	0.0193181	0.006933	0.00799163	-0.0180081	0.010566	0.0548022	0.0100429	0.00306685	0.000142195	0.017	4.84029e-06
		36.8184	0.975896	3.7525	0.0324633	2.30657	0.0125483	0.0238257	0.014891	0.0142394	0.0133891	0.00325677	0.000219516	0.125173	0.118118	-0.00621063	0.018709	74.6065	1.21279	0.0324748	0.610968	0.0224262	-0.004153	0.00901787	0.00446539	0.0109067	0.0187563	0.00971688	0.00271482	0.000117815	0.017	4.84029e-06
		42.432	0.945177	4.13654	0.0340501	2.3349	0.013012	0.0343558	0.0165653	-0.0129205	0.0118444	0.00288738	0.000209827	-0.11309	0.103266	0.00657622	0.0205589	79.0867	1.39988	0.0315506	0.551661	0.0216616	0.030777	0.00867771	0.00265	0.0116364	0.00712997	0.0087952	0.00288453	0.000144221	0.017	4.84029e-06
		27.2683	1.44958	3.12449	0.0316814	1.74092	0.0119272	0.00362223	0.0155536	-0.00563476	0.0136506	0.00526661	0.000256313	-0.0664483	0.159909	-0.0310004	0.025888	49.9571	0.895827	0.0479828	0.629283	0.0225267	0.00824115	0.00809258	0.00303274	0.0105353	0.0211016	0.00955658	0.00295096	0.000118433	0.017	4.84029e-06
		Chip 2; J: 0.01699999 ± 0.00000484
		22.9255	0.864624	2.75333	0.0300571	2.40662	0.0120522	0.0553955	0.0146609	0.0264931	0.0130042	0.00325993	0.000203725	0.224223	0.110291	0.0305963	0.0176571	65.8025	0.752249	0.0285513	0.576636	0.0214488	0.0108504	0.00787799	0.000230006	0.0105017	0.0291818	0.00843543	0.00283993	0.000127142	0.017	4.84029e-06
		24.2779	0.977946	2.63322	0.0309349	2.43029	0.0137079	0.0304049	0.0164254	-0.00658206	0.0133082	0.00232702	0.000238791	-0.0557385	0.111808	0.000347244	0.0195853	73.6139	0.796924	0.0323176	0.532464	0.0226416	0.00813019	0.00850694	-0.0112366	0.0117694	0.0187224	0.00891191	0.0029058	0.000139922	0.017	4.84029e-06
		23.8717	0.787467	2.72141	0.0295391	2.69188	0.0144004	0.0370815	0.0176759	-0.000227918	0.0136701	0.00205967	0.000208132	-0.00216996	0.103817	0.004119	0.0190286	77.5652	0.783501	0.0260171	0.57358	0.0233568	0.0197971	0.00997905	0.013597	0.0132725	0.0194244	0.00900213	0.00277551	0.0001291	0.017	4.84029e-06
		35.1565	1.06009	3.53687	0.0316171	2.26954	0.0136175	0.0225387	0.0159608	0.0293015	0.0135142	0.00314628	0.000239993	0.26368	0.121837	-0.0073441	0.0203812	74.3306	1.15751	0.0352442	0.525974	0.0238362	0.00837436	0.00988568	0.0195696	0.0106141	0.0181527	0.00854164	0.0028615	0.000146768	0.017	4.84029e-06
		Chip 3; J: 0.01699999 ± 0.00000484
		37.8389	0.90959	4.4043	0.0331647	2.55581	0.0145497	0.0316913	0.016041	0.0220547	0.014168	0.00416736	0.000225155	0.176189	0.113478	-0.000327533	0.0181891	72.4056	1.24676	0.0302855	0.552723	0.0225797	0.0226027	0.00990632	0.021096	0.0110256	0.022019	0.0100029	0.00271779	0.000128797	0.017	4.84029e-06
		22.4843	1.22668	3.12799	0.0325905	1.98554	0.0125085	0.0550144	0.0142736	0.0315593	0.0139442	0.00571527	0.000243683	0.325315	0.143963	0.0433651	0.0208394	46.8593	0.73768	0.040497	0.552184	0.0222988	0.0106879	0.00846108	-0.000390917	0.0100691	0.0359485	0.0106017	0.00273534	0.000136909	0.017	4.84029e-06
		28.2453	0.801536	3.41569	0.0313064	2.64487	0.0121459	0.0497486	0.0159103	-0.0251219	0.0132548	0.00317136	0.000205986	-0.196134	0.103249	0.018458	0.0174318	71.9373	0.928178	0.0265462	0.553359	0.0224261	0.0074176	0.00847509	-0.0208295	0.0115237	0.0554204	0.00976324	0.00273617	0.000124271	0.017	4.84029e-06
		44.7092	0.71718	5.66322	0.0316883	3.1445	0.0129826	0.071951	0.0140767	0.00500019	0.0127335	0.00346033	0.000219321	0.0323446	0.0834876	0.0303261	0.012975	82.0198	1.47594	0.0239702	0.487594	0.0224023	0.00421953	0.00914889	-0.0244201	0.009031	0.0032749	0.00941836	0.00263054	0.000129892	0.017	4.84029e-06
		38.1346	0.839787	4.55009	0.0307318	2.86991	0.0124825	0.0115378	0.0146367	-0.0322321	0.0133399	0.00307891	0.00024247	-0.232266	0.0959437	-0.0243267	0.0147774	79.3322	1.2566	0.0279659	0.573611	0.0214314	0.0177548	0.00879475	0.00901234	0.00952556	0.0389609	0.00960902	0.0032506	0.000144684	0.017	4.84029e-06
		25.0665	0.724339	3.06301	0.0289062	3.07708	0.0132805	0.0530939	0.0152096	-0.01741	0.0138269	0.00173546	0.000223166	-0.117305	0.0928114	0.014303	0.0143241	82.7504	0.822991	0.0239473	0.765688	0.020423	0.00487533	0.00846688	0.00545459	0.0104477	0.0316955	0.00933821	0.00384428	0.000147431	0.017	4.84029e-06
	EV22-06B	Chip 1; J: 0.01699999 ± 0.00000484
		22.8296	0.603148	3.59582	0.0315739	3.81071	0.0137652	0.0324289	0.0154704	-0.036331	0.0133639	0.00238473	0.000228003	-0.197478	0.0724763	-0.0110733	0.0117634	79.4575	0.749082	0.0199159	0.747652	0.0219353	0.00955628	0.00857865	0.0100159	0.00990784	0.0444474	0.0102449	0.00388149	0.000138952	0.017	4.84029e-06
		29.096	0.539126	3.83224	0.03033	4.08246	0.0142374	0.0602346	0.014798	0.0138129	0.0122106	-0.000223368	0.00021705	0.0701379	0.0623923	0.00740606	0.0105049	101.964	0.956359	0.0178638	1.02211	0.0221554	0.014126	0.00907253	-0.000778273	0.0104413	0.0271834	0.00768845	0.0047793	0.000157657	0.017	4.84029e-06
		25.7147	0.538365	3.95557	0.0298574	4.19343	0.0142782	0.0679741	0.0144943	0.00739928	0.0133358	0.00140737	0.000224947	0.0363892	0.0663768	0.0114085	0.0100171	89.5949	0.844423	0.0178052	0.730403	0.0223131	0.00454464	0.0101222	-0.00423231	0.0102973	0.0173996	0.00996286	0.00333448	0.000147916	0.017	4.84029e-06
		Chip 2; J: 0.01699999 ± 0.00000484
		23.0073	0.577165	2.91331	0.0326156	3.79428	0.01345	0.0465465	0.0152281	-0.0145112	0.0128462	0.000106106	0.000212766	-0.0803594	0.070749	0.000145941	0.0116301	98.4106	0.75495	0.0190598	0.840104	0.0236603	-0.000867391	0.00923635	0.0101947	0.0115692	0.0167051	0.00875075	0.00412985	0.000151866	0.017	4.84029e-06
		30.2562	0.598229	4.35945	0.0321639	4.08892	0.0118473	0.0287515	0.0159995	-0.0147662	0.0140857	0.000917567	0.000245705	-0.0759496	0.0720291	-0.0151324	0.0113383	93.3896	0.994813	0.019835	0.775111	0.0217066	0.0231976	0.0077782	0.0180582	0.0114106	0.0160634	0.0101175	0.00407877	0.000157997	0.017	4.84029e-06
		25.3966	0.741703	5.57305	0.0338501	4.01514	0.0132044	0.0308727	0.0157985	-0.00128188	0.0134755	0.00750046	0.000308315	-0.00711893	0.0702209	-0.0141172	0.0114019	60.1303	0.833904	0.0245258	0.733896	0.0226383	0.0107267	0.00869014	0.0173341	0.0108887	0.0129906	0.00940255	0.00328252	0.000161454	0.017	4.84029e-06
		23.2728	0.59802	3.404	0.0308763	3.6946	0.0122016	0.0474006	0.0142579	0.0132018	0.0133281	0.00199149	0.000218377	0.0744195	0.0755773	0.00150593	0.0111835	82.9599	0.763719	0.0197514	0.809426	0.0204111	0.0156589	0.00817903	0.00944449	0.0100433	0.023083	0.00884745	0.00341015	0.000152679	0.017	4.84029e-06
		25.8749	0.621517	4.7247	0.0315488	3.98481	0.0120946	0.0331936	0.0147876	0.0135605	0.0139767	0.00454504	0.000250364	0.0708966	0.0735273	-0.0118604	0.0107539	71.7247	0.849723	0.0205571	0.790774	0.0209704	0.00582504	0.00893493	0.0160798	0.010423	0.0350141	0.010234	0.00337464	0.00014921	0.017	4.84029e-06
	EV22-07	Chip 3; J: 0.01696434 ± 0.00001737
		31.7784	4.43951	0.57179	0.0310269	0.478675	0.0121349	-0.0138889	0.0143529	0.00882416	0.0129219	0.000263869	0.000204575	0.523995	0.768226	-0.119742	0.0869196	87.7596	1.0475	0.147631	0.660158	0.0226163	0.0334297	0.00864774	0.0252571	0.0109222	0.0166598	0.00909864	0.00350516	0.00014279	0.0169643	1.73716e-05
		26.3763	1.8026	1.52619	0.0324338	1.15953	0.0130576	-0.00849061	0.0153084	-0.0411379	0.0122409	0.00158573	0.000198297	-1.00976	0.30044	-0.0573784	0.0382391	66.0435	0.868129	0.0597641	0.570518	0.0233659	-0.0138483	0.00868397	0.0133309	0.0111644	0.0418841	0.00896246	0.00315532	0.000132832	0.0169643	1.73716e-05
		25.771	1.47261	3.58169	0.0314324	1.69418	0.0140706	0.0330294	0.0162776	-0.000294335	0.0127738	0.00725169	0.000250713	-0.00538619	0.214701	0.0187775	0.0278415	40.153	0.848066	0.0488071	0.617878	0.0213213	-0.0101367	0.00919752	-0.0017883	0.0103106	0.0340886	0.00850332	0.00285228	0.000129664	0.0169643	1.73716e-05
		21.0689	0.750229	2.69332	0.0319413	2.81126	0.0122188	0.0317496	0.0142202	-0.00968673	0.0134783	0.00247507	0.000201223	-0.0986725	0.136679	-0.00314391	0.014656	72.3466	0.692424	0.0248003	0.615309	0.0222984	-0.00231651	0.00836443	-0.00225751	0.0105264	0.0414665	0.00959105	0.00315005	0.00012431	0.0169643	1.73716e-05
		42.006	0.714808	7.07071	0.0343379	3.64322	0.0124228	0.0168202	0.0164091	-0.00252458	0.0125018	0.00676424	0.000259916	-0.0202063	0.0978874	-0.0230155	0.0130499	71.6164	1.38858	0.0239052	0.598986	0.0232856	0.0060081	0.00860606	0.017469	0.0111162	0.0270118	0.00920527	0.00311237	0.000130241	0.0169643	1.73716e-05
		55.2964	0.61075	9.2526	0.0320015	4.08315	0.0132938	0.0395405	0.0138357	-0.00623807	0.0130478	0.00589787	0.000244293	-0.0440445	0.0912056	-0.00811191	0.00981808	81.0434	1.83469	0.0205763	0.583598	0.0225284	0.029016	0.0096566	0.00786022	0.0099682	0.0258009	0.00882705	0.00275013	0.000110101	0.0169643	1.73716e-05
		Chip 4; J: 0.01696434 ± 0.00001737
		28.6252	2.56751	1.07036	0.0317709	0.812142	0.0129004	0.0302777	0.015431	0.0129839	0.0136562	0.00108324	0.000197029	0.457335	0.481611	0.0719485	0.0550865	71.5882	0.942737	0.0852305	0.608965	0.0223457	-0.00410672	0.00904726	-0.00420479	0.0113909	0.0202025	0.00916296	0.00304909	0.000123754	0.0169643	1.73716e-05
		39.5307	0.637299	4.65148	0.0301295	3.17257	0.0123555	0.0417797	0.0156056	0.00369087	0.0131435	0.00171485	0.000190352	0.0328865	0.118677	0.00248179	0.0142529	89.1508	1.30585	0.0212839	0.568511	0.0206621	0.00946954	0.00850174	-0.00325256	0.0110628	0.00760248	0.00953999	0.00266753	0.000121221	0.0169643	1.73716e-05
		29.3566	2.74539	0.780968	0.032627	0.666953	0.0123029	0.00603968	0.0159565	0.0327879	0.012993	0.000584122	0.000161099	1.4093	0.559528	-0.00954481	0.0693546	82.6224	0.96702	0.0911723	0.550708	0.0230413	0.00806345	0.00847762	0.00247764	0.0114908	0.0190218	0.00895755	0.00298407	0.000108505	0.0169643	1.73716e-05
		35.2367	0.663885	4.82091	0.0305634	3.20861	0.0127495	0.0367112	0.0159145	0.0475369	0.0130524	0.00385578	0.000204598	0.424772	0.116782	-0.00286125	0.0143736	77.442	1.16261	0.0221191	0.615594	0.0210983	0.0290155	0.00931897	0.0106981	0.0120118	0.000548875	0.00939513	0.00324577	0.000138066	0.0169643	1.73716e-05
		29.4837	3.50374	2.05554	0.0346579	0.713088	0.0136733	-0.00234313	0.015591	0.0354215	0.0137851	0.00474366	0.000245212	1.42653	0.556293	-0.0484616	0.0633812	33.7089	0.971242	0.116365	0.526864	0.0242014	0.0221126	0.00979325	0.0118985	0.0106586	0.00678496	0.00978233	0.00297281	0.000126788	0.0169643	1.73716e-05
		22.4884	0.803518	2.68779	0.0322966	2.7382	0.0129295	0.0287629	0.0158474	0.00637559	0.0133202	0.00225448	0.000212208	0.0664547	0.139761	-0.00539091	0.0167697	75.3939	0.739366	0.0265828	0.590563	0.0218269	0.0235833	0.00945577	0.0113052	0.0109973	0.0374508	0.00880192	0.00283942	0.000137362	0.0169643	1.73716e-05
		23.7002	0.74823	3.12585	0.0307817	3.2848	0.0132108	0.0472286	0.0148503	-0.0154366	0.0151885	0.00183834	0.000245593	-0.135604	0.132988	0.00596396	0.0130993	81.9933	0.77947	0.0247704	0.640063	0.0210268	0.0317114	0.0089715	-0.000752777	0.0104619	0.0300117	0.0110675	0.00322237	0.000153519	0.0169643	1.73716e-05
	EV22-14.5	Chip 1; J: 0.01696434 ± 0.00001737
		27.5043	0.62242	3.4412	0.0322102	3.3792	0.0144605	0.0416055	0.0152628	-0.00419336	0.0133905	0.00125504	0.00019803	-0.0361526	0.114041	8.71835e-05	0.0130873	89.0093	0.905541	0.0206489	0.575038	0.0220393	0.0167198	0.0103836	0.00776374	0.0102211	0.0159594	0.00929359	0.00289556	0.000138687	0.0169643	1.73716e-05
		31.3959	0.553258	4.94076	0.0317165	3.98623	0.0134677	0.0375568	0.0145745	-0.0199374	0.0131923	0.00265567	0.000212602	-0.144459	0.0952925	-0.00845396	0.0105934	83.5715	1.03478	0.0183941	0.563041	0.0217256	-0.00224245	0.00886698	0.0132992	0.0100883	0.0441155	0.00898594	0.00278105	0.000140509	0.0169643	1.73716e-05
		Chip 2; J: 0.01696434 ± 0.00001737
		28.1303	0.602046	3.70971	0.0309975	3.54926	0.0134264	0.0556187	0.0144746	0.0315558	0.0142989	0.00153599	0.000204232	0.255916	0.116177	0.00980154	0.0118185	88.702	0.926312	0.0199799	0.641935	0.0222807	0.0341216	0.00885841	-0.0295591	0.0105714	0.0146241	0.00967021	0.00332653	0.000138679	0.0169643	1.73716e-05
		26.6831	0.530126	4.72053	0.0332923	4.30709	0.0131422	0.0678314	0.015742	0.0121831	0.0137822	0.00320188	0.000220337	0.0811619	0.0923147	0.00984883	0.0105909	80.2128	0.878304	0.017579	0.521121	0.0232616	0.0102324	0.00947677	0.0117637	0.0112988	0.0221448	0.0103737	0.00270951	0.000138261	0.0169643	1.73716e-05
		24.9821	0.77734	3.18274	0.0323309	2.90134	0.0126628	0.0363342	0.014789	0.0206267	0.0128982	0.00276684	0.000219557	0.204781	0.128339	0.000395715	0.0147708	74.9923	0.821922	0.0257523	0.589511	0.0230197	0.0450557	0.00852775	-0.00612541	0.0114225	-0.000492472	0.00857723	0.0029669	0.000142182	0.0169643	1.73716e-05
		29.4869	0.711483	3.08225	0.0308758	2.95894	0.0132677	0.00635349	0.015494	0.0259633	0.0133645	0.000781136	0.000201089	0.253531	0.130746	-0.0292923	0.015173	93.3306	0.971349	0.0236295	0.641396	0.0230978	0.00771079	0.00955341	0.0288493	0.00973782	0.0157792	0.00953825	0.00327338	0.000145741	0.0169643	1.73716e-05
		25.949	0.610884	3.88749	0.0288206	3.5381	0.0141662	0.0843823	0.0149592	0.00284489	0.0143978	0.00293516	0.000210738	0.0228455	0.117842	0.0332695	0.0122534	77.7957	0.853963	0.0202487	0.53943	0.0202662	0.0337644	0.0101807	-0.020233	0.0101088	0.0315014	0.00921167	0.0029328	0.000139459	0.0169643	1.73716e-05
		30.3285	0.59749	4.17512	0.0324247	3.6495	0.013368	0.0321445	0.0152322	0.00702041	0.0138084	0.00179021	0.000207646	0.0552991	0.109634	-0.0101259	0.0120936	87.4326	0.999305	0.0198529	0.509429	0.0243739	0.0228069	0.00849093	0.0160241	0.00996597	0.0277971	0.00949256	0.00290127	0.000132655	0.0169643	1.73716e-05
		31.5789	1.04193	3.18533	0.0424236	2.54287	0.0126769	0.0092682	0.0168509	0.0196448	0.0133594	0.00187876	0.000252145	0.223689	0.152434	-0.0252126	0.0192017	83.1667	1.04087	0.0346443	0.649364	0.0216382	0.0122917	0.0094548	0.0183145	0.01143	0.0239768	0.00904885	0.0032581	0.000136413	0.0169643	1.73716e-05
		Chip 3; J: 0.01690337 ± 0.00001493
		31.4811	0.74934	5.86735	0.0303729	3.50749	0.0136726	0.0272595	0.0145146	0.0206518	0.0136791	0.00755115	0.000268731	0.170522	0.113247	-0.0140257	0.0119909	62.3088	1.04136	0.0250042	0.539233	0.0225019	0.0389657	0.00861809	0.0219555	0.0107196	0.00486445	0.00870597	0.00275077	0.00014166	0.0169034	1.49285e-05
		31.3747	0.647111	5.83041	0.0336891	3.90772	0.0126354	0.0561334	0.0159935	0.00326075	0.0133713	0.00599846	0.000252506	0.0238022	0.0994062	0.00540475	0.0118592	69.6239	1.03781	0.0215917	0.527965	0.0238565	0.0295313	0.00836901	0.014346	0.0111915	0.0389824	0.00990679	0.0030165	0.000119615	0.0169034	1.49285e-05
		31.8409	0.685081	4.77012	0.0301119	3.45759	0.0139852	0.0363753	0.0151286	0.00249842	0.0123584	0.00380459	0.000237382	0.0205781	0.103962	-0.00549756	0.0126781	76.426	1.05337	0.0228646	0.612594	0.0214049	0.0186021	0.00961512	0.0153089	0.0113346	0.0240616	0.00777792	0.00300142	0.000132248	0.0169034	1.49285e-05
	EV22-17	Chip 1; J: 0.01690337 ± 0.00001493
		33.9685	1.35579	2.79528	0.03256	1.58448	0.0120813	0.0251708	0.0142546	0.0176385	0.0132953	0.00349217	0.000204914	0.323567	0.244265	0.00946645	0.0260712	63.7909	1.12442	0.0453027	0.543749	0.0225321	0.0194411	0.0083836	0.00978506	0.0102194	0.0325203	0.00996189	0.00298275	0.00014488	0.0169034	1.49285e-05
		Chip 2; J: 0.01690337 ± 0.00001493
		30.429	0.539339	6.19491	0.0300362	4.73367	0.0144072	0.0722285	0.0157704	0.000622394	0.0141223	0.0048235	0.000259181	0.00338961	0.0868734	0.00827357	0.00965371	76.9651	1.00626	0.0179863	0.56145	0.0219761	-0.000992988	0.00975573	-0.00168678	0.00992108	0.0150432	0.01014	0.00282525	0.00012336	0.0169034	1.49285e-05
		24.4644	1.21428	2.98393	0.0332241	2.03719	0.0118815	0.016378	0.0152503	0.0178867	0.0129276	0.00458756	0.000247243	0.255698	0.185147	-0.0132994	0.0216919	55.1903	0.807677	0.0403611	0.548333	0.0235581	0.0126781	0.00830515	0.0073503	0.0109913	0.0118242	0.00860213	0.00292587	0.000124913	0.0169034	1.49285e-05
		27.4227	1.06671	3.62107	0.0309047	2.25822	0.0124989	0.0253871	0.0152719	-0.00065877	0.0137033	0.00531371	0.000241456	-0.00895336	0.177109	-0.00408928	0.0195951	56.5616	0.906088	0.0355143	0.57937	0.0212742	0.0169655	0.00900615	0.00873491	0.0112448	0.0255384	0.0100899	0.00302576	0.000132321	0.0169034	1.49285e-05
		30.0759	0.582416	5.35052	0.0321344	4.02581	0.0146203	0.0423542	0.0147665	0.0177347	0.0134186	0.00460315	0.000230029	0.128214	0.0973485	-0.0055144	0.0106285	74.896	0.994489	0.0194191	0.563955	0.020517	0.0296259	0.0095857	0.00873579	0.00972353	0.0200013	0.00845414	0.00285682	0.0001332	0.0169034	1.49285e-05
		Chip 3; J: 0.01690337 ± 0.00001493
		29.4216	0.737541	3.53824	0.0305782	3.06301	0.0130655	0.0363429	0.0159039	0.00521615	0.0120664	0.00189433	0.000223888	0.0493534	0.115186	-0.001338	0.0150448	84.2834	0.972675	0.0245824	0.613222	0.0222412	0.017203	0.00873593	0.0153124	0.0112865	0.0246663	0.0085233	0.00291432	0.000159202	0.0169034	1.49285e-05
		39.9749	0.612598	5.79673	0.0333025	3.91461	0.014424	0.0210658	0.014141	0.00109193	0.0132713	0.0020274	0.000233233	0.00772132	0.099181	-0.0200715	0.0104666	89.5959	1.32545	0.0205378	0.520116	0.0253081	0.0293834	0.00975027	0.0323239	0.0103913	0.0305094	0.00903016	0.00316326	0.00015104	0.0169034	1.49285e-05
		61.1577	3.86718	2.14489	0.0324324	0.611405	0.0140114	0.0330306	0.0148656	0.0025793	0.0138681	0.00305012	0.00022179	0.123054	0.664018	0.118445	0.0705372	58.1989	2.0398	0.131181	0.512821	0.0233152	0.0246624	0.00957279	-0.00254924	0.0102584	0.0279658	0.0100821	0.00287293	0.000123869	0.0169034	1.49285e-05
		46.4868	0.654308	6.37854	0.0343565	3.58624	0.0140593	0.0784329	0.0156798	-0.0332619	0.0131728	0.00269436	0.000223034	-0.272232	0.107634	0.0275579	0.0126691	86.9108	1.54416	0.0220155	0.602042	0.0216005	0.0172025	0.0107663	-0.00351898	0.0111585	0.0291701	0.00886785	0.00323973	0.000152599	0.0169034	1.49285e-05
		Chip 4; J: 0.01690337 ± 0.00001493
		39.7652	0.525788	6.90791	0.0311257	4.61208	0.0132023	0.0406583	0.0152759	-0.00949874	0.0129383	0.002725	0.000241858	-0.0608313	0.0822592	-0.0101645	0.00959663	88.1117	1.31842	0.0176254	0.555731	0.0205818	0.0212154	0.00932799	0.0125957	0.0114403	0.0240273	0.0087304	0.00296974	0.000144097	0.0169034	1.49285e-05
		57.1668	0.439584	11.4666	0.0338161	5.44147	0.0129187	0.0712359	0.0155381	-0.0518079	0.0150865	0.00347653	0.000226689	-0.279761	0.0813334	0.00218461	0.00827317	90.4782	1.90458	0.0148785	0.554128	0.0240544	0.00291224	0.008777	-0.00333436	0.0104922	0.0542519	0.0101623	0.00301149	0.000144583	0.0169034	1.49285e-05
		35.226	0.852523	8.35563	0.0338417	3.64155	0.0121732	0.0598122	0.0150766	0.0271507	0.0136452	0.0139912	0.00032343	0.21846	0.110024	0.0101314	0.0119975	50.8816	1.16645	0.0285063	0.522635	0.0242957	0.0251049	0.00842608	0.00169688	0.0116938	0.0124378	0.0101163	0.00301354	0.000130321	0.0169034	1.49285e-05
		Italicized analyses were rejected due to low %40Ar yields.
		paragonite
