# Supplementary material for: Strain Partitioning in a Flattening Shear Zone: Re‐Evaluation of a Cycladic Style Detachment
Source: Tectonics. 2024 Nov 21;43(11):e2024TC008412. doi: 10.1029/2024TC008412 (PMC11582021; doi:10.1029/2024TC008412)
Supplement: Supplementary file 4 — Table S3 [file TECT-43-0-s004.xlsx]

## Sheet: Table S3a
	Table S3a. Analytical results for in situ 87Rb/87Sr geochronology from the Basal Unit schists of southern Evia.
	Analysis	Rb (ppm)	Sr (ppm)	87Rb/87Sr	2σ (%)	87Rb/86Sr	2σ (%)	87Sr/86Sr	2σ (%)	rho
phengite	EV20-14-1	260	3.7	222.3	4.4	164.994	4	0.789	5.3	0.4
	EV20-14-2	263	5.2	161.6	4.4	121.98	3.9	0.801	4.4	-0.082
	EV20-14-3	258	6	138.5	4.1	102.613	4	0.783	4	0.22
	EV20-14-4	257	5	164.5	5.8	120.91	4.1	0.778	4.4	-0.011
	EV20-14-5	240	3.3	232	6.3	178.797	3.4	0.819	5.4	0.055
	EV20-14-6	247	5.4	145.9	2.2	109.033	2.9	0.781	2.4	0.21
	EV20-14-7	245	3.3	223.6	4.3	177.727	3.6	0.845	4.4	0.24
	EV20-14-8	261	6.7	126.7	4.4	91.378	3	0.765	5.3	0.37
	EV20-14-9	264	3.2	257	7.2	206.51	5.8	0.856	8.2	-0.11
	EV20-14-10	254	1.2	606	5.3	518.95	4.4	0.926	6.6	0.33
	EV20-14-11	257	1.2	584	4.9	531.79	6.1	0.965	5.7	0.5
	EV20-14-12	251	1.8	376	5.3	333.84	5.5	0.94	5.7	0.24
	EV20-14-13	251	3.5	220.5	3.9	169.809	3.5	0.817	3.4	0.27
	EV20-14-14	248	3.5	222.1	2.3	170.13	2.9	0.807	3.3	0.29
	EV20-14-15	251	3.4	234.6	3.4	177.727	2.5	0.806	4.4	0.51
	EV20-14-16	232	3	236	4.9	189.069	4.7	0.848	3.7	0.25
	EV20-14-17	237	3.4	218	4.7	169.381	3.3	0.828	5.7	0.14
	EV20-14-18	239	1.7	430	4.3	340.26	3.7	0.854	4.7	0.35
	EV20-14-19	262	1.3	564	3.7	507.18	3.6	0.961	4.8	0.32
	EV20-14-20	269	1.2	587	3.9	545.7	4.4	0.996	5.9	0.44
	EV20-14-21	250	7.4	108.9	2.5	79.394	2.1	0.779	3.1	0.26
	EV20-14-22	251	2.6	301.9	3.2	232.725	3.4	0.819	3.4	0.49
	EV20-14-23	261	1.8	417	4.6	353.1	4.9	0.899	4	0.22
	EV20-14-24	253	2.9	279	5	219.671	2.9	0.839	4.6	0.33
	EV20-14-25	197	2.4	263.5	2.8	194.847	2.3	0.784	3.4	0.54
	EV20-14-26	37.3	0.29	415	14	306.02	12	0.83	19	0.52
	EV20-14-27	232	2.5	307	4.8	222.346	4.1	0.774	4.8	0.7
	EV20-14-28	237	3.2	243.6	3.4	180.723	3.5	0.789	3.9	0.37
	EV20-14-29	263	2.6	326	5.2	248.24	5.1	0.813	5.9	0.51
	EV20-14-30	223	1.9	361	3.9	276.595	3.7	0.823	4.8	0.22
	EV20-14-31	159	2	251.8	3.7	188.213	4.4	0.789	4.5	0.23
	EV20-14-32	249	4.2	181.3	2.6	140.598	2.5	0.822	3.2	0.42
	EV20-14-33	198	1.8	337	4	265.467	3.5	0.836	4	0.51
	EV20-14-34	252	0.99	639	4.5	640.93	4.6	1.081	7.5	0.54
	EV20-14-35	176	4.1	139.6	4.5	100.152	4.2	0.759	4	0.37
	EV20-14-36	259	2.8	289	5	225.77	5.3	0.831	4.5	0.24
	EV20-14-37	236	1.5	468	4.1	354.491	2.9	0.817	5.2	0.56
	EV20-14-38	153	1	457	4.7	375.57	6.5	0.877	7.6	0.43
	EV20-14-39†	173	91	6.68	3.8	4.4619	4	0.709	1.7	0.45
	EV20-14-40	250	2.4	309	3.7	247.17	3.7	0.848	3.8	0.37
	EV20-14-41	247	3.2	235.4	3.3	182.328	3.5	0.818	3.8	0.35
	EV20-14-42	239	2.9	248.4	3.4	200.197	3.2	0.847	2.7	0.21
	EV20-14-43	235	2.9	252	4.4	196.559	4.2	0.821	4.9	0.32
	EV20-14-44	243	3.2	236.8	3.2	183.505	3.8	0.815	3.8	0.33
	EV20-14-45	219	3.8	181.9	3.5	140.063	4.9	0.808	4	0.27
	EV20-14-46	241	3.4	216.7	3.2	171.949	3.1	0.835	3.1	0.27
	EV20-14-47	227	3.6	200.1	3.7	151.084	3	0.794	3.8	0.36
	EV20-14-48	262	2.3	336	4.7	273.706	3.8	0.86	4.7	0.23
	EV20-14-49	255	9.8	88.5	4.7	62.809	5.2	0.739	2.2	0.32
	EV20-14-50	257	7.1	116.2	2.9	86.349	3.4	0.779	2.6	0.44
	EV20-14-51	252	3.2	243.5	3.4	187.357	3.2	0.813	4.9	0.48
	EV20-14-52	247	7.9	103.2	3.5	75.649	4.1	0.77	2.3	0.34
	EV20-14-53	257	2.9	264	3.9	203.3	4	0.81	3.6	0.32
	EV20-14-54	258	5.4	149.9	2.4	113.313	2.4	0.797	2.8	0.6
	EV20-14-55	262	9.9	87.4	2.6	62.488	2.5	0.752	1.7	0.16
	EV20-14-56	248	4.8	162.3	2.4	120.482	2.2	0.788	2.5	0.41
	EV20-14-57	240	4.9	155	2.5	115.453	1.9	0.789	3	0.38
	EV20-14-58	243	5.1	152.9	3.4	113.099	2.5	0.782	3.4	-0.068
	EV20-14-59	225	2.9	242.1	3.5	190.032	3.1	0.835	3.8	-0.016
	EV20-14-60	218	3.8	187.2	4.4	136.96	3.8	0.775	2.7	0.24
calcite	EV20-14C-1†	-0.00319	1800	-7e-06	-160	-4.68233e-06	170	0.708	1.6	-0.012
	EV20-14C-2†	0.00987	1800	2.3e-05	61	1.5408e-05	60	0.714	1.4	-0.0022
	EV20-14C-4†	0.00656	2500	1.1e-05	94	7.169e-06	93	0.696	2.9	0.61
	EV20-14C-5†	-0.00987	2200	-1.76e-05	-53	-1.17901e-05	54	0.7129	1.3	-0.014
	EV20-14C-6†	6.9	2200	0.0132	22	0.008881	23	0.706	1.6	0.076
	EV20-14C-7†	0.00108	2200	2.1e-06	350	1.391e-06	370	0.7161	1.3	0.061
	EV20-14C-9†	22.4	1800	0.0484	2.4	0.0328811	2.4	0.714	1.6	0.21
	EV20-14C-10†	-0.0126	2400	-2.1e-05	-34	-1.3953e-05	34	0.703	2	0.16
	†Analysis rejected from isochron regression
	Table S3a cont.
	Analysis	Rb (ppm)	Sr (ppm)	87Rb/87Sr	2σ (%)	87Rb/86Sr	2σ (%)	87Sr/86Sr	2σ (%)	rho
phengite	EV20-20-1	245	7.5	105.1	2.6	76.505	2.3	0.769	3.1	0.53
	EV20-20-2	196	3.3	192.6	3.7	138.565	3.5	0.764	3.5	0.3
	EV20-20-3	136	4	115.7	3.2	79.501	2.4	0.728	3.1	0.17
	EV20-20-4	234	3.4	226.1	3.1	165.957	3.2	0.78	4.1	0.29
	EV20-20-5	262	5.1	162.1	3	121.552	2.3	0.795	3	0.25
	EV20-20-6	212	6.6	103.4	1.7	75.221	2	0.769	2.4	0.54
	EV20-20-7	260	3.6	237.5	3.6	176.015	3.1	0.788	3.7	0.3
	EV20-20-8	230	14	53.7	2.5	38.841	2.5	0.764	2	0.26
	EV20-20-9	264	3.5	234.5	2.4	179.546	2.3	0.814	3.6	0.57
	EV20-20-10	262	3.3	248.5	3.2	187.999	3.5	0.802	3.3	0.35
	EV20-20-11	220	5.1	140.5	2	102.185	2.6	0.77	2.9	0.56
	EV20-20-12	243	7.3	111.9	6.2	82.604	6.2	0.78	2	0.28
	EV20-20-13	248	3.7	211.8	2.5	158.146	2.8	0.792	3.4	0.51
	EV20-20-14	261	3.7	224.3	2.5	165.315	2.4	0.787	3.1	0.44
	EV20-20-15	266	3.8	227.3	2.5	168.632	2.6	0.786	2.8	0.23
	EV20-20-16	179	11	54.66	1.8	38.2739	1.7	0.738	1.6	0.25
	EV20-20-17	192	6.4	98.8	2.5	72.118	2.5	0.773	2.6	0.32
	EV20-20-18	251	5.3	154.8	1.8	112.564	2.7	0.765	3.2	0.43
	EV20-20-19	237	7.1	108.8	2.3	78.645	2.1	0.765	2	0.24
	EV20-20-20	157	9.2	58.2	3.1	40.339	2.9	0.734	2.3	0.027
	EV20-20-21	262	7.4	113.8	2	83.46	1.9	0.775	2.1	0.38
	EV20-20-22	256	9.9	84.3	1.5	60.7011	1.7	0.761	2	0.32
	EV20-20-23	265	3.6	229.7	2.4	178.369	2.3	0.824	3.4	0.34
	EV20-20-24	230	6.2	123.6	1.9	87.74	1.6	0.754	2.3	0.43
	EV20-20-25	273	2.4	341	4	272.208	3	0.855	4.4	0.005
	EV20-20-26	271	3.4	250.2	3.1	189.069	2.7	0.801	3.2	0.18
	EV20-20-27	265	3.7	225.3	2.7	169.167	2.6	0.796	3.1	0.3
	EV20-20-28	231	4.2	175.4	2.6	131.503	2.1	0.794	3.2	0.42
	EV20-20-29	260	4.4	194.7	1.8	138.672	1.5	0.756	2.4	0.56
	EV20-20-30	280	3.2	272.5	3.6	207.473	3.4	0.809	3.6	0.11
	EV20-20-31	236	4.6	165.2	2.3	119.198	2.3	0.761	2.6	0.078
	EV20-20-32	276	2	387	3.7	328.062	2.9	0.899	4.1	0.5
	EV20-20-33	286	3.2	269	3.4	215.605	2.8	0.849	3.6	0.26
	EV20-20-34	257	3.6	226.1	2.2	165.422	2.6	0.771	2.3	0.44
	EV20-20-35	244	5.2	154.9	2.8	112.029	2.7	0.762	2.5	0.21
	EV20-20-36	238	3.8	199.7	2.5	145.413	2.5	0.769	3.4	0.43
	EV20-20-37	248	4.5	174.1	3.4	132.466	4.2	0.799	2.3	0.4
	EV20-20-38	260	2.5	315.2	2.5	247.919	3.1	0.831	3.6	0.44
	EV20-20-39	257	4	201.6	2.7	152.154	3.2	0.796	3	0.45
	EV20-20-40	294	4.2	215	3.1	165.422	2.1	0.813	3.5	0.36
	EV20-20-41	200	5.2	130.1	2.6	91.378	2.2	0.742	3.1	0.43
	EV20-20-42	293	3.1	286	3.4	223.844	3	0.829	3.1	0.34
	EV20-20-43	267	6.8	127.4	2.5	92.555	2.1	0.768	2.3	0.29
	EV20-20-44	293	3.2	287	3.8	220.741	3.4	0.818	4.6	-0.08
	EV20-20-45	282	1.8	451	3.8	373.43	3	0.882	4.3	0.35
	EV20-20-46	194	4	157.9	2.5	111.387	2.8	0.748	3.5	0.38
	EV20-20-47	225	5.3	140.1	2.5	100.794	2.1	0.763	3.1	0.25
	EV20-20-48	240	6	130.2	2.5	93.304	2.3	0.758	2.4	0.15
	EV20-20-49	273	6.3	139.3	3.9	100.687	3.9	0.765	3.3	0.24
	EV20-20-50	250	6.8	120.3	1.8	86.135	2.1	0.758	2.4	0.62
	EV20-20-51	266	5.5	158.4	1.9	115.988	2.2	0.776	2.5	0.53
	EV20-20-52	226	6.2	118.9	2.5	82.925	2	0.744	2.5	0.41
	EV20-20-53	220	7.3	98.9	2.1	69.871	2	0.748	2.4	0.2
	EV20-20-54	216	9	80.2	2.3	55.854	2.8	0.737	2.4	0.34
	EV20-20-55	217	6.9	103.5	2.1	73.188	2.5	0.748	2.8	0.35
	EV20-20-56	82.4	8.3	34.48	2.7	23.4972	2.7	0.721	2.6	-0.19
	EV20-20-57†	248	9.3	82.3	2.6	62.06	2	0.797	2.2	0.18
	EV20-20-58	195	7.4	89.9	2.3	62.06	2.2	0.731	2.7	0.43
	EV20-20-59	227	4.4	165.1	2.2	121.873	2.7	0.781	2.8	0.51
	EV20-20-60	213	11	75.3	11	52.537	11	0.74	2	0.2
albite	EV20-20-61†	0.00433	3000	5.7e-06	120	3.317e-06	120	0.6121	1.6	0.22
	EV20-20-62†	0.0245	3200	3.1e-05	22	1.7976e-05	22	0.607	1.4	0.18
	EV20-20-63†	0.0223	3300	2.73e-05	20	1.605e-05	20	0.6113	1.5	0.088
	EV20-20-65†	-0.0118	3600	-1.25e-05	-43	-7.95229e-06	42	0.683	2.4	0.16
	EV20-20-66†	-0.000222	2400	-3e-07	-3500	-2.64339e-07	2400	0.71	1.7	-0.091
	EV20-20-67†	0.0151	2500	2.42e-05	32	1.5408e-05	32	0.655	2.3	0.17
	EV20-20-68†	0.00484	2900	5.7e-06	89	3.317e-06	90	0.6139	1.4	0.035
	EV20-20-69†	0.00393	3200	4.8e-06	130	2.889e-06	120	0.6092	1.5	0.17
	EV20-20-70†	0.00123	3400	1.5e-06	380	8.56e-07	410	0.619	2	-0.12
	EV20-20-71†	-0.000781	3700	-7e-07	-780	-6.04432e-07	640	0.7	2.4	0.0087
	†Analysis rejected from isochron regression

## Sheet: Table S3b
Table S3b. Analytical standard data for 87Rb/87Sr analyses.
Analysis	Rb (ppm)	Sr (ppm)	87Rb/87Sr	2σ (%)	87Rb/86Sr	2σ (%)	87Sr/86Sr	2σ (%)	rho
1B-1	390	6.2	63.38	1.6	170	2.2	3.027	2.4	0.61	Phlogopite
1B-2	339	7.5	54.9	2	124.869	2.2	2.401	2.9	0.49	isochron = 992 ± 12 Ma; MSWD = 2.4 Ma
1B-3	286	9.4	45.69	1.6	79.608	3.5	1.827	2.4	0.89	expected = 990 ± 5 Ma (Camacho et al. 2012)
1B-4	270	10	43.59	1.7	68.694	2	1.669	2.1	0.082
1B-5	280	9.8	44.63	2	74.793	2.1	1.762	1.7	0.5
1B-6	299	11	42.63	2.1	67.196	2.6	1.653	2	0.37
1B-7	300	12	41.47	1.4	64.949	2.1	1.645	1.8	0.6
1B-8	284	11	42.73	1.4	65.056	1.9	1.609	1.9	0.71
1B-9	382	8.2	58.81	1.7	117.3	1.7	2.265	2	0.23
1B-10	387	7.4	61.2	1.9	137.5	3.3	2.514	3.1	0.74
1B-11	362	5.6	63.7	1.6	169.2	3	2.992	2.8	0.66
1B-12	297	11	43.38	1.1	66.982	1.6	1.64	1.7	0.5
1B-13	292	10	44.2	2.4	75.863	2.2	1.81	2.8	0.31
1B-14	293	9.9	44.25	1.2	76.505	1.7	1.813	2	0.72
1B-15	276	11	41.8	2.2	66.019	1.5	1.67	2.2	0.21
1O-1	375	2.2	75.7	2.7	881	10	12.7	8.8	0.87	Phlogopite
1O-2	366	1.9	75.5	2.1	1000	4.3	14.96	5.1	0.85	Primary Matrix Calibration
1O-3	364	1.8	75.6	2.3	1261	6.9	18.8	6.1	0.86
1O-4	349	1.8	74.8	2	1021	4.6	15.36	4.7	0.8
1O-5	376	1.8	79.7	2.2	1255	4.8	17.71	4.7	0.87
1O-6	377	1.7	78.9	2.7	1560	6.7	22.1	5.7	0.91
1O-7	381	1.5	81.7	2.6	2360	5.3	32.6	4.9	0.94
1O-8	357	1.7	76.1	2.2	1273	5.5	19	5.6	0.86
1O-9	381	1.7	79.8	2	1439	6.4	20.4	6.5	0.87
1O-10	346	1.7	76	2.2	1283	6.5	19.1	7	0.91
1O-11	391	1.6	82.4	2.5	1670	9	22.7	7.7	0.92
1O-12	399	1.6	82.2	2	1880	6.7	25.9	6.3	0.96
1O-13	389	1.6	83	2.3	1660	7.2	22.6	7.4	0.93
1O-14	390	1.5	83.1	2.4	2120	8	28.6	7.5	0.91
1O-15	358	1.5	78.7	2.9	1880	6.5	27.1	6.7	0.89
MA1-1	1050	4.5	194.8	1.4	688	2.6	3.98	2.5	0.58	White Mica
MA1-2	977	4.5	188.8	1.4	632	2.5	3.8	2.9	0.58	isochron (with plag) = 346 ± 2 Ma; MSWD = 0.84 Ma
MA1-3	987	4.4	188.4	1.2	656	2.3	3.928	2.3	0.58	expected = ca. 350 (Camacho, pers. Comm.)
MA1-4	1030	4.7	183.8	1.1	636	2	3.862	2.4	0.69
MA1-5	1020	4.6	187.6	1.3	653	2.1	3.92	2.7	0.68
MA1-6	1070	4.8	186.4	1.1	651	2.3	3.89	2.7	0.75
MA1-7	1040	4.6	187.6	1.2	651	1.9	3.923	2.1	0.72
MA1-8	1040	4.7	185.8	1.2	634	2	3.846	2.3	0.58
MA1-9	1040	4.6	189.3	1.6	639	1.8	3.78	2.7	0.6
MA1-10	1080	4.7	189	1.2	670	2.3	3.992	2.4	0.68
MA1-11	978	4.3	192.3	1.6	667	2.6	3.9	2.7	0.61
MA1-12	1050	4.5	187.7	1.3	657	2.2	3.951	2.2	0.74
MA1-13	1070	4.9	183.5	1.2	618	2.1	3.761	2.1	0.55
MA1-14	953	4.2	185.7	1.4	657	2.3	3.96	2.5	0.43
MA1-15	952	4.2	187.9	1.1	655	2.6	3.92	2.6	0.74
MAPlag-1	8.38	47	0.58	4.3	0.41623	5.1	0.747	1.3	0.25
MAPlag-2	4.5	55	0.2648	2	0.18725	2.1	0.7437	1.3	0.2
MAPlag-3	3.37	55	0.2013	2.1	0.142096	2.3	0.7434	1.2	0.29
MAPlag-4	6.93	48	0.477	2.8	0.337371	2.8	0.745	1.4	0.34
MAPlag-5	3.76	49	0.2533	1.9	0.178476	1.9	0.7423	1.3	0.38
Table S3b cont.
MA2-1	1090	4.2	199.9	1.5	788	3.5	4.48	4.1	0.79	White Mica
MA2-2	1040	4.4	189.1	1.5	694	2.7	4.15	3	0.77	isochron (with plag) = 350 ± 2 Ma; MSWD = 2.4 Ma
MA2-3	1010	4.5	185.9	1.4	668	2.3	4.01	3	0.48	expected = ca. 350 (Camacho, pers. Comm.)
MA2-4	1020	4.6	183.5	1.3	636	2.3	3.95	2.8	0.65
MA2-5	898	4.1	184.5	1.4	648	2.7	3.92	3.4	0.66
MA2-6	1000	4.3	190.7	1.3	678	2.2	4	2.3	0.63
MA2-7	909	4.1	180.1	1.2	642	2.3	4.013	2.4	0.56
MA2-8	1060	4.6	186.9	1.3	683	2.6	4.13	2.7	0.69
MA2-9	1070	4.6	186.5	1	673	2.2	4.06	2.6	0.75
MA2-10	1110	4.7	186.4	1.2	687	2.4	4.128	2.1	0.61
MA2-11	1090	4.7	186.1	1.2	692	2.5	4.19	2.5	0.56
MA2-12	1110	4.8	186.2	1.5	680	2.6	4.14	2.7	0.58
MA2-13	1060	4.4	187.2	1.1	699	2.2	4.163	2.4	0.6
MA2-14	1080	4.4	187.7	1.3	723	2.1	4.322	2.3	0.66
MA2-15	1250	4.3	203.3	1.2	878	2.6	4.88	2.7	0.76
610_30-1	88.8	99	3.134	1.4	2.13144	1.3	0.719	1.4	0.64	Primary Pulse Mode Calibration
610_30-2	86.3	98	3.063	1.5	2.07259	1.4	0.713	1.4	0.51
610_30-3	84.9	98	3.006	1.3	2.03193	1.4	0.713	1.5	0.53
610_30-4	86.1	98	3.072	1.4	2.03086	1.4	0.6961	1.4	0.65
610_30-5	86.8	99	3.061	1.3	2.02872	1.6	0.6949	1.3	0.62
610_30-6	86.7	98	3.073	1.4	2.06724	1.7	0.7092	1.2	0.52
610_30-7	84.9	97	3.05	1.2	2.0544	1.4	0.711	1.4	0.73
610_30-8	86.7	97	3.065	1.5	2.06724	1.3	0.713	1.6	0.55
610_30-9	85.1	97	3.061	1.4	2.05333	1.4	0.7047	1.3	0.58
610_30-10	88.4	97	3.136	1.7	2.11218	1.8	0.709	1.4	0.6
610_30-11	85.9	95	3.11	1.5	2.07794	1.6	0.707	1.5	0.65
610_30-12	83.5	93	3.051	1.6	2.06403	1.5	0.716	1.5	0.46
610_30-13	80.1	90	3.046	1.7	2.03942	1.6	0.702	1.7	0.43
610_30-14	79.9	90	3.066	1.7	2.07687	1.5	0.712	1.5	0.53
610_30-15	86.9	99	3.07	1.4	2.04798	1.4	0.7009	1.1	0.63
610_60-1	423	510	3.299	1.9	2.081	1.9	0.7096	1.1	0.51	Primary Analogue Mode Calibration
610_60-2	429	520	3.274	1.2	2.063	1.3	0.7113	1.2	0.63
610_60-3	427	520	3.288	1.4	2.053	1.5	0.7073	1.2	0.68
610_60-4	424	510	3.266	1.3	2.069	1.6	0.7125	1.2	0.62
610_60-5	425	520	3.32	1.6	2.08	1.7	0.7065	1.2	0.55
610_60-6	428	520	3.277	1	2.065	1.4	0.7107	1.2	0.67
610_60-7	423	510	3.277	1	2.058	1.1	0.7098	1.1	0.62
610_60-8	428	520	3.288	0.9	2.069	1.1	0.7092	0.98	0.68
610_60-9	428	520	3.295	1	2.083	1.3	0.711	1.1	0.65
610_60-10	422	510	3.26	1.2	2.048	1.1	0.709	1.3	0.32
610_60-11	424	520	3.287	1.3	2.065	1.4	0.7089	1.1	0.43
610_60-12	431	520	3.292	1.2	2.088	1.2	0.7113	1.2	0.5
610_60-13	424	510	3.285	1.4	2.058	1.5	0.7085	1.3	0.6
610_60-14	426	520	3.309	1.1	2.064	1.3	0.7036	1.2	0.44
610_60-15	424	510	3.241	1.4	2.071	1.6	0.7201	1.4	0.62
GA1150-1	817	15	152.9	2.4	120.8	2.5	0.892	2.4	0.41	Biotite
GA1150-2	1100	8.1	306.7	2.2	310.2	2.9	1.141	3.2	0.59	isochron (with intercept) = 103 ± 3 Ma; MSWD = 0.51
GA1150-3	969	12	215.2	2	185.5	2.2	0.974	1.8	0.29	expected = 98.7 ± 1.9 Ma; Li et al. 2008
GA1150-4	995	13	203.9	2.9	172.1	2.3	0.957	2.4	0.45
GA1150-5	949	12	208.3	1.7	179.1	2.1	0.968	2.6	0.59
GA1150-6	950	10	236	4.5	215	6.1	1.012	2.8	0.76
GA1150-7	1040	11	245.5	2.9	221.6	3.9	1.02	3.2	0.74
GA1150-8	929	9.1	251.4	3.8	225.1	2.7	1.02	4.8	0.46
GA1150-9	882	11	222	6.2	187.9	3.3	0.966	4.5	0.41
GA1150-10	1100	7.9	306.9	1.4	320.5	1.7	1.176	2.2	0.37
GA1150-11	994	11	225	3.8	202	5.8	1.012	4	0.43
GA1150-12	753	7.7	251	5.3	220.1	3.4	1.002	3.9	0.61
GA1150-13	1070	10	250.7	2.1	229.4	2.2	1.032	2.4	0.4
GA1150-14	992	9.1	257.8	2.2	246.3	1.7	1.073	2.6	0.47
GA1150-15	841	11	207.9	2	174.9	1.7	0.952	2.9	0.47
Mica Fe-1	2350	5	252.2	1.4	1831	3.8	8.19	4	0.85	nano-powdered pressed biotite
Mica Fe-2	2500	5.2	247.8	1.3	1868	3	8.48	2.7	0.77	isochron (w intercept) = 299 ± 2 Ma; MSWD = 1.8 Ma
Mica Fe-3	2500	5.5	245.8	1.2	1692	3.2	7.77	2.9	0.94	expected = 303 ± 2 Ma; Rösel and Zack, 2022
Mica Fe-4	2680	5.8	244.7	1.5	1774	3.3	8.21	3.2	0.87
Mica Fe-5	2630	5.9	242.5	1.4	1646	2.7	7.63	2.5	0.85
Mica Fe-6	2590	5.4	245.9	1.3	1826	2.5	8.34	2.8	0.82
Mica Fe-7	2500	5.4	246.3	1.1	1752	2.3	8.03	2.4	0.78
Mica Fe-8	2310	5.1	245.9	1.9	1691	2.9	7.71	3.7	0.81
Mica Fe-9	2390	5.4	239.5	1.4	1655	3.1	7.81	3.1	0.83
Mica Fe-10	2550	5.6	245.2	1.4	1657	2.8	7.62	3	0.76
Mica Fe-11	2740	5.8	247.6	1.5	1780	3.1	8.04	2.3	0.73
Mica Fe-12	2190	4.5	251.4	3.2	1733	3.1	7.85	4.6	0.77
Mica Fe-13	2630	5.7	240.2	1.3	1711	3.3	8.02	2.8	0.88
Mica Fe-14	2380	5	243.7	1.8	1763	3.3	8.05	3.2	0.68
Mica Fe-15	2550	5.6	242.2	1.7	1709	3.1	7.96	3.1	0.75
